# Supplementary material for: Coordination environment tuning of nickel sites by oxyanions to optimize methanol electro-oxidation activity
Source: Nat Commun. 2022 May 25;13:2916. doi: 10.1038/s41467-022-30670-4 (PMC9133001; doi:10.1038/s41467-022-30670-4)
Supplement: Supplementary file 2 — Source Data [file 41467_2022_30670_MOESM2_ESM.xlsx]

## Sheet: Figure 2
Fig. 2a					Fig. 2b				Fig. 2c				Fig. 2d
Potential (x)	Current density (y)				Number of cycles(x)	Current density (y)			Potential (x)	Current density (y)			2 Theta (x)	Intensity (y)	2 Theta (x)	Intensity (y)
	5 th	100 th	200 th	300 th		NiSex-R	NiSx-R	NiPx-R		NiSex-R	NiSx-R	NiPx-R		NiPx		NiPx-R
0.924	-5.07	-51.92	-44.76	-38.6	5	0.2271	-17.61	-61.61	0.924	-0.7087	-3.307	-1.936	10	36.0004	10	214.004
0.926	-4.852	-50.9	-43.9	-37.81	25	-51.86	-55.82	-70.44	0.925	-0.6813	-3.209	-1.873	10.02	24.2485	10.02	230.652
0.928	-4.689	-49.94	-43.11	-37.11	50	-75.04	-102.4	-76.11	0.926	-0.668	-3.136	-1.818	10.04	31.6683	10.04	248.248
0.93	-4.548	-49.01	-42.34	-36.44	75	-81.69	-114.9	-89.26	0.927	-0.6523	-3.073	-1.769	10.06	27.3107	10.06	239.624
0.932	-4.414	-48.12	-41.61	-35.8	100	-83.95	-119.7	-107.1	0.928	-0.642	-3.022	-1.724	10.08	21.4966	10.08	228.913
0.934	-4.292	-47.24	-40.9	-35.18	125	-85.01	-121.8	-123.3	0.929	-0.6339	-2.97	-1.681	10.1	28.1721	10.1	225.303
0.936	-4.174	-46.39	-40.2	-34.58	150	-85.36	-122.6	-134.4	0.93	-0.625	-2.924	-1.64	10.12	27.2486	10.12	246.902
0.938	-4.063	-45.56	-39.52	-34	175	-85.88	-123	-140.7	0.931	-0.6165	-2.884	-1.603	10.14	33.8426	10.14	227.767
0.94	-3.96	-44.76	-38.86	-33.44	200	-85.76	-123.2	-143.8	0.932	-0.6127	-2.843	-1.571	10.16	24.1497	10.16	229
0.942	-3.859	-43.97	-38.22	-32.89	225	-85.61	-123.3	-144.8	0.933	-0.6071	-2.806	-1.54	10.18	21.1865	10.18	227.562
0.944	-3.765	-43.2	-37.6	-32.36	250	-85.49	-123.4	-144.4	0.934	-0.5995	-2.778	-1.511	10.2	31.3124	10.2	261.906
0.946	-3.673	-42.44	-36.98	-31.84	275	-85.47	-123.6	-143.2	0.935	-0.5964	-2.744	-1.481	10.22	34.7715	10.22	264.812
0.948	-3.585	-41.71	-36.38	-31.33	300	-85.26	-123.8	-141.7	0.936	-0.5899	-2.712	-1.452	10.24	31.2413	10.24	221.652
0.95	-3.5	-40.98	-35.79	-30.83					0.937	-0.5848	-2.689	-1.428	10.26	23.4197	10.26	231.402
0.952	-3.417	-40.27	-35.22	-30.35					0.938	-0.5816	-2.662	-1.401	10.28	25.9728	10.28	219.388
0.954	-3.34	-39.57	-34.65	-29.88					0.939	-0.5782	-2.635	-1.376	10.3	32.8292	10.3	216.522
0.956	-3.265	-38.89	-34.1	-29.42					0.94	-0.5745	-2.614	-1.355	10.32	23.624	10.32	228.361
0.958	-3.188	-38.21	-33.56	-28.97					0.941	-0.5705	-2.589	-1.334	10.34	26.4302	10.34	236.246
0.96	-3.116	-37.56	-33.03	-28.53					0.942	-0.565	-2.566	-1.313	10.36	27.2338	10.36	229.215
0.962	-3.047	-36.91	-32.5	-28.09					0.943	-0.5596	-2.551	-1.294	10.38	29.8559	10.38	222.172
0.964	-2.98	-36.28	-31.99	-27.67					0.944	-0.5586	-2.528	-1.273	10.4	31.2413	10.4	239.769
0.966	-2.911	-35.65	-31.48	-27.25					0.945	-0.5529	-2.507	-1.252	10.42	28.3032	10.42	260.359
0.968	-2.846	-35.04	-30.99	-26.85					0.946	-0.5483	-2.492	-1.235	10.44	25.9091	10.44	231.109
0.97	-2.782	-34.44	-30.5	-26.45					0.947	-0.5469	-2.472	-1.216	10.46	30.7686	10.46	227.174
0.972	-2.72	-33.85	-30.03	-26.05					0.948	-0.541	-2.452	-1.199	10.48	30.9634	10.48	245.471
0.974	-2.658	-33.27	-29.56	-25.67					0.949	-0.5374	-2.438	-1.183	10.5	27.9312	10.5	234.231
0.976	-2.601	-32.7	-29.1	-25.29					0.95	-0.535	-2.421	-1.166	10.52	25.377	10.52	233.939
0.978	-2.542	-32.14	-28.65	-24.92					0.951	-0.5288	-2.405	-1.15	10.54	22.6504	10.54	236.262
0.98	-2.484	-31.58	-28.2	-24.55					0.952	-0.5233	-2.394	-1.136	10.56	27.2621	10.56	226.467
0.982	-2.427	-31.04	-27.76	-24.19					0.953	-0.5228	-2.377	-1.12	10.58	31.002	10.58	225.405
0.984	-2.373	-30.51	-27.33	-23.84					0.954	-0.5192	-2.361	-1.107	10.6	28.3058	10.6	236.976
0.986	-2.319	-29.99	-26.91	-23.49					0.955	-0.5145	-2.35	-1.095	10.62	21.1531	10.62	245.685
0.988	-2.266	-29.47	-26.49	-23.15					0.956	-0.5117	-2.335	-1.083	10.64	22.6325	10.64	229.885
0.99	-2.214	-28.97	-26.08	-22.81					0.957	-0.5065	-2.32	-1.067	10.66	22.4469	10.66	214.321
0.992	-2.162	-28.47	-25.68	-22.48					0.958	-0.5039	-2.31	-1.056	10.68	29.3269	10.68	215.884
0.994	-2.112	-27.98	-25.28	-22.16					0.959	-0.5018	-2.295	-1.044	10.7	24.3816	10.7	226.843
0.996	-2.062	-27.5	-24.89	-21.84					0.96	-0.4963	-2.281	-1.029	10.72	26.9781	10.72	246.937
0.998	-2.015	-27.02	-24.51	-21.53					0.961	-0.4922	-2.27	-1.016	10.74	26.5828	10.74	233.765
1	-1.965	-26.56	-24.12	-21.22					0.962	-0.4889	-2.258	-1.006	10.76	32.8585	10.76	223.645
1.002	-1.916	-26.1	-23.75	-20.91					0.963	-0.483	-2.244	-0.9924	10.78	25.3875	10.78	239.133
1.004	-1.869	-25.65	-23.38	-20.62					0.964	-0.4808	-2.236	-0.9818	10.8	25.098	10.8	247.474
1.006	-1.821	-25.21	-23.02	-20.32					0.965	-0.4775	-2.222	-0.9707	10.82	16.9133	10.82	245.004
1.008	-1.775	-24.77	-22.66	-20.03					0.966	-0.4738	-2.21	-0.9575	10.84	22.9196	10.84	241.443
1.01	-1.728	-24.34	-22.31	-19.75					0.967	-0.4688	-2.202	-0.9456	10.86	28.5573	10.86	220.663
1.012	-1.679	-23.91	-21.97	-19.46					0.968	-0.4673	-2.188	-0.9381	10.88	25.1807	10.88	242.725
1.014	-1.633	-23.49	-21.63	-19.18					0.969	-0.4603	-2.178	-0.9257	10.9	26.7215	10.9	250.062
1.016	-1.588	-23.09	-21.29	-18.91					0.97	-0.4581	-2.171	-0.9163	10.92	23.0979	10.92	250.712
1.018	-1.544	-22.68	-20.96	-18.64					0.971	-0.4549	-2.158	-0.9062	10.94	25.0847	10.94	244.807
1.02	-1.5	-22.28	-20.64	-18.38					0.972	-0.4499	-2.147	-0.8965	10.96	28.0213	10.96	238
1.022	-1.454	-21.89	-20.32	-18.12					0.973	-0.446	-2.139	-0.8861	10.98	30.9593	10.98	238.979
1.024	-1.411	-21.51	-20	-17.87					0.974	-0.4446	-2.129	-0.8772	11	22.306	11	245.766
1.026	-1.368	-21.13	-19.69	-17.61					0.975	-0.4399	-2.12	-0.8659	11.02	23.8911	11.02	219.533
1.028	-1.325	-20.76	-19.38	-17.37					0.976	-0.4363	-2.118	-0.8567	11.04	33.2461	11.04	241.11
1.03	-1.282	-20.39	-19.08	-17.12					0.977	-0.4332	-2.102	-0.8494	11.06	31.2885	11.06	210.459
1.032	-1.238	-20.03	-18.79	-16.88					0.978	-0.4291	-2.09	-0.8383	11.08	19.5169	11.08	225.554
1.034	-1.195	-19.67	-18.49	-16.64					0.979	-0.4251	-2.083	-0.8306	11.1	18.8621	11.1	238.345
1.036	-1.152	-19.32	-18.2	-16.41					0.98	-0.4224	-2.071	-0.8223	11.12	25.7362	11.12	232.426
1.038	-1.11	-18.98	-17.92	-16.17					0.981	-0.4171	-2.063	-0.8119	11.14	17.1446	11.14	259.75
1.04	-1.069	-18.64	-17.65	-15.94					0.982	-0.4134	-2.058	-0.8037	11.16	23.0056	11.16	241.974
1.042	-1.028	-18.3	-17.37	-15.72					0.983	-0.4126	-2.047	-0.7965	11.18	30.46	11.18	245.363
1.044	-0.9852	-17.98	-17.1	-15.49					0.984	-0.4072	-2.037	-0.7858	11.2	29.7227	11.2	247.245
1.046	-0.9438	-17.66	-16.83	-15.28					0.985	-0.4027	-2.031	-0.7789	11.22	23.8291	11.22	251.424
1.048	-0.9011	-17.34	-16.57	-15.06					0.986	-0.4005	-2.022	-0.7715	11.24	23.4362	11.24	248.697
1.05	-0.858	-17.02	-16.3	-14.85					0.987	-0.3964	-2.012	-0.7625	11.26	21.2114	11.26	253.279
1.052	-0.817	-16.71	-16.05	-14.64					0.988	-0.3933	-2.008	-0.7532	11.28	22.7055	11.28	256.669
1.054	-0.7741	-16.41	-15.79	-14.43					0.989	-0.3904	-1.997	-0.7472	11.3	27.9356	11.3	242.575
1.056	-0.7332	-16.11	-15.54	-14.23					0.99	-0.3859	-1.989	-0.739	11.32	24.2836	11.32	231.828
1.058	-0.6905	-15.81	-15.3	-14.03					0.991	-0.3819	-1.983	-0.73	11.34	19.7704	11.34	228.764
1.06	-0.6504	-15.52	-15.06	-13.83					0.992	-0.3802	-1.973	-0.7233	11.36	19.5941	11.36	235.13
1.062	-0.6097	-15.24	-14.82	-13.64					0.993	-0.3758	-1.964	-0.7157	11.38	21.7188	11.38	244.005
1.064	-0.5678	-14.95	-14.58	-13.44					0.994	-0.3699	-1.959	-0.7072	11.4	24.6578	11.4	232.087
1.066	-0.5267	-14.68	-14.35	-13.26					0.995	-0.3672	-1.948	-0.7017	11.42	23.3414	11.42	227.981
1.068	-0.4842	-14.41	-14.13	-13.07					0.996	-0.3658	-1.941	-0.6947	11.44	23.0437	11.44	232.948
1.07	-0.4412	-14.14	-13.9	-12.89					0.997	-0.3613	-1.933	-0.6863	11.46	26.4717	11.46	231.004
1.072	-0.4006	-13.87	-13.68	-12.7					0.998	-0.3619	-1.926	-0.6806	11.48	28.94	11.48	229.594
1.074	-0.3585	-13.61	-13.46	-12.52					0.999	-0.3566	-1.918	-0.6734	11.5	27.3047	11.5	246.854
1.076	-0.3165	-13.35	-13.25	-12.34					1	-0.3529	-1.913	-0.664	11.52	25.2856	11.52	261.008
1.078	-0.2746	-13.1	-13.04	-12.17					1.001	-0.3516	-1.902	-0.6599	11.54	28.6314	11.54	245.334
1.08	-0.231	-12.86	-12.83	-11.99					1.002	-0.3454	-1.896	-0.6535	11.56	28.6769	11.56	244.25
1.082	-0.1885	-12.61	-12.62	-11.83					1.003	-0.3433	-1.891	-0.6459	11.58	26.4659	11.58	249.905
1.084	-0.145	-12.37	-12.42	-11.66					1.004	-0.3418	-1.882	-0.6412	11.6	29.0005	11.6	230.373
1.086	-0.1019	-12.13	-12.21	-11.5					1.005	-0.3369	-1.873	-0.6343	11.62	26.7242	11.62	209.669
1.088	-0.05927	-11.9	-12.02	-11.33					1.006	-0.3325	-1.869	-0.6269	11.64	22.0004	11.64	230.222
1.09	-0.0164	-11.67	-11.83	-11.17					1.007	-0.3309	-1.859	-0.6206	11.66	22.0004	11.66	226.932
1.092	0.02647	-11.44	-11.64	-11.01					1.008	-0.326	-1.851	-0.6155	11.68	20.4216	11.68	249.626
1.094	0.06934	-11.22	-11.45	-10.85					1.009	-0.3211	-1.848	-0.6083	11.7	16.4848	11.7	238.4
1.096	0.113	-11	-11.26	-10.69					1.01	-0.3206	-1.837	-0.6037	11.72	20.4382	11.72	225.112
1.098	0.1578	-10.78	-11.07	-10.54					1.011	-0.3139	-1.83	-0.5962	11.74	28.3964	11.74	231.605
1.1	0.1995	-10.56	-10.89	-10.39					1.012	-0.3128	-1.826	-0.5906	11.76	26.5412	11.76	241.463
1.102	0.2426	-10.35	-10.71	-10.24					1.013	-0.3106	-1.818	-0.5857	11.78	27.7237	11.78	236.291
1.104	0.2882	-10.15	-10.53	-10.09					1.014	-0.3056	-1.81	-0.579	11.8	21.416	11.8	222.965
1.106	0.3323	-9.944	-10.36	-9.949					1.015	-0.3038	-1.811	-0.5715	11.82	23.6457	11.82	228.649
1.108	0.3769	-9.741	-10.19	-9.804					1.016	-0.3002	-1.799	-0.5673	11.84	21.3906	11.84	227.369
1.11	0.4216	-9.541	-10.02	-9.658					1.017	-0.2961	-1.792	-0.5619	11.86	25.2298	11.86	239.916
1.112	0.4675	-9.344	-9.851	-9.518					1.018	-0.2916	-1.787	-0.5534	11.88	27.6633	11.88	239.678
1.114	0.5145	-9.15	-9.683	-9.378					1.019	-0.2893	-1.778	-0.5493	11.9	22.2135	11.9	251.111
1.116	0.5608	-8.961	-9.519	-9.24					1.02	-0.2858	-1.771	-0.5453	11.92	27.9399	11.92	253.918
1.118	0.6063	-8.771	-9.357	-9.101					1.021	-0.2818	-1.766	-0.5376	11.94	24.0226	11.94	249.022
1.12	0.6541	-8.586	-9.198	-8.971					1.022	-0.2801	-1.757	-0.5334	11.96	44.4433	11.96	232.455
1.122	0.6998	-8.402	-9.042	-8.836					1.023	-0.2758	-1.752	-0.5269	11.98	15.4629	11.98	217.701
1.124	0.747	-8.219	-8.886	-8.702					1.024	-0.2717	-1.749	-0.5204	12	24.2533	12	235.645
1.126	0.7949	-8.037	-8.731	-8.574					1.025	-0.2699	-1.74	-0.5163	12.02	22.2661	12.02	242.472
1.128	0.8449	-7.859	-8.577	-8.441					1.026	-0.2681	-1.732	-0.512	12.04	23.7808	12.04	230.522
1.13	0.8925	-7.689	-8.427	-8.312					1.027	-0.2638	-1.729	-0.5044	12.06	17.9099	12.06	244.665
1.132	0.9397	-7.516	-8.276	-8.184					1.028	-0.2619	-1.72	-0.4992	12.08	17.0003	12.08	227.468
1.134	0.9898	-7.346	-8.125	-8.056					1.029	-0.256	-1.714	-0.4947	12.1	18.6569	12.1	209.077
1.136	1.039	-7.179	-7.981	-7.932					1.03	-0.2525	-1.711	-0.4878	12.12	23.0405	12.12	222.164
1.138	1.089	-7.014	-7.836	-7.809					1.031	-0.2522	-1.702	-0.4808	12.14	34.2362	12.14	240.176
1.14	1.139	-6.851	-7.696	-7.692					1.032	-0.2478	-1.693	-0.4772	12.16	17.0657	12.16	229.426
1.142	1.186	-6.69	-7.556	-7.57					1.033	-0.2441	-1.692	-0.4709	12.18	14.7302	12.18	245.145
1.144	1.238	-6.531	-7.416	-7.449					1.034	-0.2435	-1.682	-0.4666	12.2	22.5283	12.2	260.708
1.146	1.291	-6.374	-7.279	-7.331					1.035	-0.2375	-1.675	-0.4616	12.22	22.1807	12.22	232.284
1.148	1.344	-6.22	-7.142	-7.214					1.036	-0.2335	-1.672	-0.4552	12.24	16.8966	12.24	227.211
1.15	1.396	-6.07	-7.008	-7.097					1.037	-0.2334	-1.662	-0.4503	12.26	16.9901	12.26	212.431
1.152	1.45	-5.92	-6.874	-6.983					1.038	-0.2287	-1.656	-0.4474	12.28	25.7105	12.28	230.625
1.154	1.504	-5.77	-6.741	-6.868					1.039	-0.2248	-1.655	-0.4397	12.3	22.5374	12.3	228.59
1.156	1.559	-5.621	-6.611	-6.755					1.04	-0.2216	-1.645	-0.4353	12.32	21.0066	12.32	240.25
1.158	1.613	-5.475	-6.482	-6.642					1.041	-0.2184	-1.64	-0.431	12.34	23.5799	12.34	237.576
1.16	1.668	-5.33	-6.353	-6.531					1.042	-0.2145	-1.637	-0.424	12.36	24.0004	12.36	233.402
1.162	1.722	-5.185	-6.224	-6.42					1.043	-0.2135	-1.628	-0.4207	12.38	22.3827	12.38	237.308
1.164	1.778	-5.045	-6.102	-6.31					1.044	-0.2094	-1.62	-0.4165	12.4	22.0364	12.4	231.882
1.166	1.837	-4.903	-5.978	-6.201					1.045	-0.206	-1.618	-0.4095	12.42	23.9961	12.42	219.047
1.168	1.895	-4.765	-5.852	-6.095					1.046	-0.2035	-1.608	-0.4038	12.44	22.1372	12.44	217.116
1.17	1.953	-4.627	-5.73	-5.989					1.047	-0.1971	-1.605	-0.4011	12.46	21.2818	12.46	230.101
1.172	2.012	-4.491	-5.607	-5.881					1.048	-0.1942	-1.602	-0.3945	12.48	23.5646	12.48	228.466
1.174	2.072	-4.355	-5.484	-5.775					1.049	-0.1933	-1.592	-0.39	12.5	26.3202	12.5	228.296
1.176	2.133	-4.222	-5.363	-5.668					1.05	-0.1891	-1.588	-0.3876	12.52	27.4505	12.52	233.693
1.178	2.193	-4.087	-5.244	-5.562					1.051	-0.1858	-1.585	-0.3816	12.54	26.112	12.54	235.591
1.18	2.255	-3.955	-5.123	-5.456					1.052	-0.186	-1.577	-0.3754	12.56	28.409	12.56	246.165
1.182	2.317	-3.824	-5.005	-5.351					1.053	-0.181	-1.572	-0.3733	12.58	21.9948	12.58	231.333
1.184	2.38	-3.695	-4.886	-5.247					1.054	-0.1756	-1.569	-0.3658	12.6	25.6887	12.6	232.445
1.186	2.443	-3.564	-4.767	-5.141					1.055	-0.1745	-1.561	-0.3617	12.62	22.9619	12.62	230.739
1.188	2.507	-3.436	-4.65	-5.039					1.056	-0.1703	-1.555	-0.3603	12.64	20.1633	12.64	230.948
1.19	2.572	-3.311	-4.534	-4.935					1.057	-0.1677	-1.553	-0.355	12.66	25.501	12.66	221.002
1.192	2.639	-3.185	-4.416	-4.828					1.058	-0.1668	-1.542	-0.3496	12.68	23.9993	12.68	226.283
1.194	2.705	-3.06	-4.3	-4.725					1.059	-0.162	-1.538	-0.3464	12.7	22.1253	12.7	233.587
1.196	2.772	-2.934	-4.184	-4.623					1.06	-0.1579	-1.535	-0.3409	12.72	17.0647	12.72	225.06
1.198	2.842	-2.81	-4.066	-4.52					1.061	-0.1568	-1.526	-0.337	12.74	23.4946	12.74	196.33
1.2	2.911	-2.684	-3.951	-4.415					1.062	-0.1508	-1.522	-0.3339	12.76	12.9022	12.76	207.1
1.202	2.98	-2.563	-3.834	-4.312					1.063	-0.1496	-1.518	-0.3283	12.78	23.3722	12.78	227.737
1.204	3.051	-2.439	-3.719	-4.207					1.064	-0.1472	-1.509	-0.3223	12.8	18.8945	12.8	208.876
1.206	3.123	-2.319	-3.603	-4.101					1.065	-0.1434	-1.503	-0.3191	12.82	18.0003	12.82	240.234
1.208	3.196	-2.197	-3.487	-3.997					1.066	-0.1395	-1.501	-0.3134	12.84	18.7	12.84	220.876
1.21	3.27	-2.078	-3.37	-3.891					1.067	-0.1364	-1.492	-0.3095	12.86	28.9133	12.86	219.465
1.212	3.345	-1.959	-3.256	-3.784					1.068	-0.1304	-1.487	-0.3064	12.88	26.7336	12.88	229.915
1.214	3.42	-1.838	-3.14	-3.681					1.069	-0.131	-1.485	-0.3	12.9	15.0081	12.9	225.978
1.216	3.497	-1.717	-3.023	-3.574					1.07	-0.1309	-1.475	-0.2938	12.92	19.9047	12.92	210.309
1.218	3.574	-1.595	-2.905	-3.466					1.071	-0.1242	-1.473	-0.2902	12.94	19.9994	12.94	228.237
1.22	3.652	-1.476	-2.786	-3.359					1.072	-0.1206	-1.469	-0.2861	12.96	22.8189	12.96	234.641
1.222	3.732	-1.355	-2.669	-3.253					1.073	-0.1196	-1.461	-0.2797	12.98	19.3249	12.98	239.598
1.224	3.81	-1.234	-2.549	-3.142					1.074	-0.1144	-1.455	-0.2785	13	21.6939	13	211.252
1.226	3.89	-1.114	-2.428	-3.032					1.075	-0.1119	-1.453	-0.2741	13.02	19.3679	13.02	200.983
1.228	3.972	-0.9939	-2.31	-2.923					1.076	-0.1111	-1.443	-0.2684	13.04	18.9994	13.04	204.278
1.23	4.055	-0.872	-2.19	-2.807					1.077	-0.1053	-1.438	-0.2652	13.06	19.0003	13.06	211.692
1.232	4.138	-0.7493	-2.069	-2.695					1.078	-0.1034	-1.436	-0.2589	13.08	17.3694	13.08	235.021
1.234	4.224	-0.6288	-1.946	-2.581					1.079	-0.1009	-1.427	-0.254	13.1	22.5627	13.1	253.503
1.236	4.311	-0.5074	-1.824	-2.464					1.08	-0.09494	-1.421	-0.2517	13.12	16.2596	13.12	211.333
1.238	4.399	-0.3844	-1.696	-2.35					1.081	-0.09195	-1.419	-0.2471	13.14	25.3015	13.14	200.263
1.24	4.487	-0.261	-1.571	-2.232					1.082	-0.09101	-1.41	-0.2418	13.16	26.801	13.16	211.252
1.242	4.576	-0.1344	-1.441	-2.113					1.083	-0.08715	-1.406	-0.2386	13.18	20.304	13.18	200.762
1.244	4.667	-0.0104	-1.312	-1.995					1.084	-0.0818	-1.403	-0.2349	13.2	18.6917	13.2	222.659
1.246	4.759	0.1131	-1.181	-1.87					1.085	-0.08283	-1.394	-0.2271	13.22	21.0114	13.22	227.615
1.248	4.851	0.2381	-1.049	-1.747					1.086	-0.07858	-1.388	-0.226	13.24	17.4503	13.24	203.203
1.25	4.945	0.3655	-0.9133	-1.617					1.087	-0.07339	-1.387	-0.2221	13.26	21.2937	13.26	202.702
1.252	5.043	0.493	-0.7773	-1.49					1.088	-0.07323	-1.377	-0.2164	13.28	24.9992	13.28	220.558
1.254	5.138	0.6216	-0.6379	-1.358					1.089	-0.06765	-1.374	-0.2134	13.3	20.8846	13.3	216.244
1.256	5.236	0.7517	-0.497	-1.224					1.09	-0.06426	-1.37	-0.2091	13.32	19.1349	13.32	198.926
1.258	5.336	0.8823	-0.3546	-1.09					1.091	-0.06387	-1.363	-0.2029	13.34	17.2664	13.34	213.858
1.26	5.435	1.013	-0.2085	-0.952					1.092	-0.05711	-1.358	-0.1992	13.36	18.1559	13.36	219.381
1.262	5.536	1.143	-0.06015	-0.8116					1.093	-0.05396	-1.354	-0.1952	13.38	21.5056	13.38	224.678
1.264	5.636	1.276	0.08959	-0.6673					1.094	-0.05364	-1.346	-0.1893	13.4	19.0919	13.4	227.425
1.266	5.738	1.413	0.2411	-0.522					1.095	-0.04617	-1.341	-0.1862	13.42	19.7115	13.42	227.849
1.268	5.844	1.55	0.3943	-0.3722					1.096	-0.04421	-1.341	-0.1812	13.44	20.8977	13.44	234.809
1.27	5.95	1.687	0.5535	-0.2195					1.097	-0.04263	-1.332	-0.1764	13.46	16.5769	13.46	213.542
1.272	6.055	1.825	0.7151	-0.06281					1.098	-0.03571	-1.328	-0.173	13.48	18.8134	13.48	210.041
1.274	6.166	1.969	0.8772	0.09461					1.099	-0.03209	-1.325	-0.1682	13.5	24.5252	13.5	221.241
1.276	6.277	2.112	1.044	0.2546					1.1	-0.03351	-1.315	-0.1628	13.52	28.4412	13.52	218.551
1.278	6.388	2.257	1.211	0.4203					1.101	-0.02651	-1.311	-0.1592	13.54	25.9029	13.54	210.226
1.28	6.499	2.403	1.384	0.5892					1.102	-0.02352	-1.308	-0.1556	13.56	20.4687	13.56	195.811
1.282	6.615	2.552	1.561	0.7617					1.103	-0.01982	-1.3	-0.1514	13.58	28.2083	13.58	194.964
1.284	6.73	2.704	1.739	0.9365					1.104	-0.01353	-1.296	-0.1475	13.6	22.3336	13.6	208.17
1.286	6.846	2.857	1.924	1.116					1.105	-0.01227	-1.293	-0.1443	13.62	17.4853	13.62	206.508
1.288	6.962	3.014	2.111	1.298					1.106	-0.00928	-1.284	-0.1379	13.64	18.1281	13.64	212.495
1.29	7.083	3.172	2.303	1.487					1.107	-0.00417	-1.279	-0.1339	13.66	26.5108	13.66	225.062
1.292	7.203	3.335	2.497	1.678					1.108	0.0007866	-1.277	-0.1304	13.68	30.2435	13.68	219.164
1.294	7.325	3.499	2.698	1.874					1.109	0.00212	-1.266	-0.1245	13.7	23.1748	13.7	223.48
1.296	7.449	3.664	2.902	2.076					1.11	0.00873	-1.262	-0.121	13.72	25.2302	13.72	220.542
1.298	7.576	3.831	3.112	2.281					1.111	0.01156	-1.259	-0.1182	13.74	30.2697	13.74	215.865
1.3	7.705	4.001	3.326	2.491					1.112	0.01298	-1.249	-0.1137	13.76	19.3374	13.76	203.913
1.302	7.832	4.179	3.546	2.709					1.113	0.01833	-1.244	-0.1104	13.78	22.0004	13.78	219.554
1.304	7.962	4.358	3.768	2.931					1.114	0.0221	-1.242	-0.1051	13.8	21.9993	13.8	224.07
1.306	8.092	4.539	3.996	3.158					1.115	0.02399	-1.233	-0.09974	13.82	22.0004	13.82	212.557
1.308	8.222	4.726	4.232	3.393					1.116	0.03201	-1.228	-0.09565	13.84	22.0004	13.84	222.44
1.31	8.355	4.915	4.471	3.629					1.117	0.03634	-1.224	-0.09266	13.86	21.9725	13.86	204.164
1.312	8.491	5.109	4.717	3.872					1.118	0.03886	-1.215	-0.08857	13.88	19.0345	13.88	222.771
1.314	8.629	5.308	4.971	4.123					1.119	0.04641	-1.211	-0.08212	13.9	21.9031	13.9	218.166
1.316	8.767	5.507	5.228	4.379					1.12	0.05184	-1.209	-0.08243	13.92	25.7881	13.92	205.693
1.318	8.905	5.708	5.493	4.643					1.121	0.05294	-1.199	-0.07646	13.94	19.5155	13.94	214.256
1.32	9.049	5.918	5.761	4.913					1.122	0.05931	-1.193	-0.07142	13.96	24.4338	13.96	208.664
1.322	9.191	6.131	6.038	5.192					1.123	0.06474	-1.191	-0.06946	13.98	25.0004	13.98	200.924
1.324	9.336	6.354	6.323	5.475					1.124	0.06631	-1.181	-0.06395	14	22.4066	14	204.315
1.326	9.483	6.578	6.616	5.763					1.125	0.07229	-1.176	-0.06057	14.02	20.3133	14.02	217.656
1.328	9.629	6.807	6.916	6.061					1.126	0.07677	-1.172	-0.05671	14.04	20.8232	14.04	216.712
1.33	9.78	7.044	7.226	6.372					1.127	0.07858	-1.161	-0.05168	14.06	23.4059	14.06	195.137
1.332	9.934	7.288	7.548	6.691					1.128	0.08456	-1.158	-0.04767	14.08	20.8744	14.08	195.474
1.334	10.09	7.546	7.885	7.023					1.129	0.08991	-1.155	-0.04428	14.1	18.4786	14.1	212.981
1.336	10.25	7.806	8.219	7.358					1.13	0.09187	-1.146	-0.03815	14.12	21.7001	14.12	200.23
1.338	10.41	8.072	8.567	7.71					1.131	0.1018	-1.141	-0.03508	14.14	24.4393	14.14	213.429
1.34	10.57	8.344	8.928	8.07					1.132	0.106	-1.138	-0.03201	14.16	24.9992	14.16	192.344
1.342	10.74	8.633	9.303	8.442					1.133	0.1087	-1.128	-0.02588	14.18	20.9318	14.18	208.483
1.344	10.91	8.932	9.691	8.829					1.134	0.1158	-1.125	-0.02108	14.2	23.6024	14.2	202.938
1.346	11.08	9.25	10.1	9.235					1.135	0.122	-1.124	-0.01841	14.22	21.5421	14.22	208.275
1.348	11.26	9.581	10.53	9.653					1.136	0.1249	-1.115	-0.01424	14.24	21.4646	14.24	217.004
1.35	11.44	9.937	10.98	10.1					1.137	0.1329	-1.109	-0.00857	14.26	21.2142	14.26	212.24
1.352	11.64	10.33	11.46	10.57					1.138	0.1374	-1.105	-0.00535	14.28	19.4247	14.28	198.649
1.354	11.83	10.75	11.98	11.06					1.139	0.1408	-1.093	0.000236	14.3	20.1084	14.3	193.773
1.356	12.04	11.21	12.53	11.59					1.14	0.1506	-1.089	0.00323	14.32	21.0003	14.32	198.67
1.358	12.27	11.72	13.12	12.15					1.141	0.1539	-1.084	0.00629	14.34	23.5626	14.34	210.222
1.36	12.52	12.28	13.74	12.75					1.142	0.1566	-1.076	0.01133	14.36	27.4764	14.36	223.431
1.362	12.8	12.88	14.41	13.37					1.143	0.1653	-1.071	0.01872	14.38	24.2872	14.38	209.622
1.364	13.11	13.53	15.12	14.02					1.144	0.1701	-1.067	0.02006	14.4	17.6476	14.4	201.161
1.366	13.48	14.24	15.87	14.72					1.145	0.1748	-1.057	0.02493	14.42	16.4302	14.42	215.144
1.368	13.9	15	16.67	15.44					1.146	0.1832	-1.054	0.03091	14.44	21.9118	14.44	216.05
1.37	14.39	15.84	17.5	16.2					1.147	0.1874	-1.05	0.03335	14.46	29.3877	14.46	197.621
1.372	14.98	16.74	18.38	17					1.148	0.1911	-1.039	0.03783	14.48	29.2646	14.48	180.559
1.374	15.65	17.71	19.31	17.83					1.149	0.1997	-1.034	0.04436	14.5	22.4443	14.5	208.309
1.376	16.42	18.74	20.29	18.7					1.15	0.2042	-1.031	0.04727	14.52	13.6324	14.52	213.198
1.378	17.26	19.85	21.32	19.63					1.151	0.2088	-1.02	0.05144	14.54	17.612	14.54	216.827
1.38	18.17	21.01	22.41	20.6					1.152	0.218	-1.016	0.05852	14.56	17.8594	14.56	194.007
1.382	19.12	22.23	23.55	21.64					1.153	0.2218	-1.012	0.05978	14.58	16.5866	14.58	193.226
1.384	20.12	23.51	24.75	22.73					1.154	0.2256	-1.001	0.0634	14.6	19.2934	14.6	205.247
1.386	21.14	24.82	25.99	23.89					1.155	0.2342	-0.9938	0.07205	14.62	17.5713	14.62	208.905
1.388	22.18	26.16	27.29	25.1					1.156	0.2375	-0.9928	0.07473	14.64	28.7842	14.64	217.171
1.39	23.23	27.54	28.62	26.35					1.157	0.2427	-0.9828	0.07716	14.66	23.2731	14.66	206.003
1.392	24.28	28.95	29.98	27.64					1.158	0.2516	-0.9772	0.08385	14.68	21.2883	14.68	189.605
1.394	25.31	30.36	31.38	28.95					1.159	0.2582	-0.9706	0.08786	14.7	26.7364	14.7	197.161
1.396	26.31	31.8	32.79	30.28					1.16	0.2616	-0.9606	0.09431	14.72	19.3597	14.72	192.842
1.398	27.3	33.24	34.22	31.63					1.161	0.2674	-0.9582	0.09785	14.74	22.2965	14.74	199.192
1.4	28.28	34.69	35.65	32.99					1.162	0.2737	-0.9551	0.1008	14.76	25.5493	14.76	200.219
1.402	29.24	36.15	37.1	34.36					1.163	0.2796	-0.9416	0.1071	14.78	31.1343	14.78	192.851
1.404	30.21	37.6	38.56	35.73					1.164	0.2878	-0.9377	0.1133	14.8	16.9254	14.8	221.512
1.406	31.18	39.05	40.02	37.11					1.165	0.2936	-0.9321	0.1152	14.82	15.1476	14.82	183.167
1.408	32.18	40.51	41.49	38.49					1.166	0.2989	-0.9207	0.1214	14.84	23.9615	14.84	192.96
1.41	33.21	41.96	42.95	39.88					1.167	0.3082	-0.9157	0.1284	14.86	20.1003	14.86	217.379
1.412	34.26	43.4	44.42	41.26					1.168	0.3145	-0.9112	0.1303	14.88	22.8624	14.88	217.039
1.414	35.33	44.84	45.88	42.65					1.169	0.3169	-0.9001	0.1354	14.9	21.133	14.9	198.33
1.416	36.44	46.27	47.35	44.04					1.17	0.3272	-0.8944	0.1436	14.92	21.0003	14.92	222.567
1.418	37.58	47.7	48.82	45.43					1.171	0.3342	-0.8887	0.1471	14.94	21.8916	14.94	207.147
1.42	38.74	49.12	50.28	46.82					1.172	0.3381	-0.8782	0.1501	14.96	27.2301	14.96	186.699
1.422	39.93	50.54	51.74	48.22					1.173	0.348	-0.8731	0.1555	14.98	28.8514	14.98	193.364
1.424	41.14	51.95	53.2	49.61					1.174	0.3535	-0.8679	0.1609	15	24.0176	15	203.297
1.426	42.35	53.36	54.66	51					1.175	0.3589	-0.8559	0.1635	15.02	37.573	15.02	210.67
1.428	43.58	54.78	56.13	52.4					1.176	0.3676	-0.8511	0.1701	15.04	27.5889	15.04	208.059
1.43	44.81	56.19	57.59	53.8					1.177	0.373	-0.8483	0.176	15.06	24.7675	15.06	213.908
1.432	46.04	57.6	59.06	55.2					1.178	0.3776	-0.835	0.1794	15.08	28.7382	15.08	183.111
1.434	47.28	59.01	60.53	56.61					1.179	0.388	-0.8276	0.1848	15.1	19.0971	15.1	214.889
1.436	48.52	60.42	62.01	58.02					1.18	0.3932	-0.8242	0.1902	15.12	25.5923	15.12	226.05
1.438	49.74	61.82	63.48	59.44					1.181	0.3968	-0.8114	0.1924	15.14	25.2018	15.14	205.494
1.44	50.96	63.23	64.96	60.86					1.182	0.4066	-0.8071	0.2002	15.16	24.9949	15.16	189.69
1.442	52.17	64.63	66.43	62.3					1.183	0.412	-0.8024	0.2067	15.18	23.4226	15.18	204.675
1.444	53.38	66.02	67.9	63.73					1.184	0.4188	-0.7907	0.2097	15.2	30.1057	15.2	200.04
1.446	54.57	67.42	69.38	65.15					1.185	0.4259	-0.7846	0.2158	15.22	27.1639	15.22	204.868
1.448	55.77	68.81	70.87	66.59					1.186	0.4316	-0.7791	0.2225	15.24	21.4172	15.24	216.904
1.45	56.94	70.21	72.35	68.02					1.187	0.4351	-0.7671	0.2248	15.26	22.1232	15.26	206.652
1.452	58.11	71.62	73.83	69.46					1.188	0.445	-0.7604	0.2321	15.28	22.4586	15.28	208.89
1.454	59.27	73.01	75.32	70.92					1.189	0.4515	-0.7536	0.2375	15.3	23.0405	15.3	212.763
1.456	60.42	74.42	76.81	72.37					1.19	0.4573	-0.741	0.2431	15.32	27.9957	15.32	203.008
1.458	61.56	75.82	78.3	73.83					1.191	0.4675	-0.7353	0.2503	15.34	30.0842	15.34	197.558
1.46	62.69	77.23	79.79	75.29					1.192	0.4734	-0.7289	0.2547	15.36	28.4585	15.36	199.209
1.462	63.82	78.64	81.28	76.76					1.193	0.4777	-0.7167	0.2578	15.38	26.3762	15.38	192.506
1.464	64.92	80.05	82.77	78.22					1.194	0.4896	-0.7102	0.2658	15.4	24.666	15.4	185.661
1.466	66.02	81.46	84.26	79.7					1.195	0.4982	-0.7039	0.2718	15.42	28.9805	15.42	189.855
1.468	67.1	82.87	85.76	81.17					1.196	0.5003	-0.6901	0.274	15.44	28.6224	15.44	180.877
1.47	68.17	84.28	87.26	82.64					1.197	0.5099	-0.6852	0.2818	15.46	22.9993	15.46	189.988
1.472	69.23	85.68	88.76	84.12					1.198	0.5169	-0.6797	0.289	15.48	20.9965	15.48	201.654
1.474	70.28	87.09	90.25	85.6					1.199	0.5209	-0.6654	0.2939	15.5	22.3266	15.5	192.209
1.476	71.32	88.48	91.74	87.09					1.2	0.5294	-0.6589	0.3005	15.52	31.6582	15.52	209.749
1.478	72.34	89.86	93.23	88.57					1.201	0.5346	-0.6539	0.3072	15.54	25.4565	15.54	205.845
1.48	73.35	91.25	94.71	90.05					1.202	0.5367	-0.6402	0.3118	15.56	24.5029	15.56	187.018
1.482	74.34	92.62	96.18	91.54					1.203	0.5447	-0.6329	0.3194	15.58	26.9215	15.58	200.605
1.484	75.33	93.99	97.65	93.01					1.204	0.5501	-0.6267	0.3274	15.6	29.3708	15.6	213.275
1.486	76.29	95.36	99.12	94.49					1.205	0.5545	-0.6111	0.3301	15.62	27.0004	15.62	206.031
1.488	77.24	96.72	100.6	95.96					1.206	0.5641	-0.6067	0.3382	15.64	26.9992	15.64	217.139
1.49	78.17	98.07	102	97.43					1.207	0.5696	-0.6011	0.3463	15.66	28.3313	15.66	208.447
1.492	79.09	99.42	103.5	98.89					1.208	0.5734	-0.5873	0.3505	15.68	35.2373	15.68	209.986
1.494	79.99	100.8	104.9	100.3					1.209	0.5847	-0.5818	0.3573	15.7	29.7861	15.7	203.846
1.496	80.86	102.1	106.4	101.8					1.21	0.5889	-0.5739	0.3659	15.72	27.3996	15.72	209.716
1.498	81.73	103.4	107.8	103.3					1.211	0.5922	-0.5572	0.3699	15.74	21.0003	15.74	195.026
1.5	82.56	104.8	109.3	104.7					1.212	0.602	-0.5511	0.3772	15.76	21.5774	15.76	182.862
1.502	83.38	106.1	110.7	106.2					1.213	0.6079	-0.5429	0.3854	15.78	33.7626	15.78	222.551
1.504	84.18	107.4	112.1	107.6					1.214	0.6119	-0.5276	0.3901	15.8	24.0085	15.8	203.975
1.506	84.96	108.7	113.6	109.1					1.215	0.6227	-0.5197	0.3968	15.82	26.9465	15.82	198.099
1.508	85.72	110	115	110.5					1.216	0.6246	-0.5127	0.4072	15.84	23.1534	15.84	209.544
1.51	86.46	111.3	116.4	112					1.217	0.6301	-0.4968	0.4124	15.86	23.9415	15.86	198.71
1.512	87.18	112.5	117.8	113.4					1.218	0.6367	-0.4895	0.4196	15.88	23.0789	15.88	206.277
1.514	87.87	113.8	119.2	114.8					1.219	0.6417	-0.4811	0.4283	15.9	30.1981	15.9	176.413
1.516	88.52	115.1	120.6	116.2					1.22	0.6456	-0.4637	0.4339	15.92	23.9681	15.92	197.616
1.518	89.16	116.3	122	117.6					1.221	0.6551	-0.4554	0.4415	15.94	29.866	15.94	196.702
1.52	89.77	117.6	123.4	119.1					1.222	0.6592	-0.4471	0.4514	15.96	25.1368	15.96	198.516
1.522	90.35	118.8	124.8	120.5					1.223	0.6622	-0.4316	0.4561	15.98	24.8174	15.98	184.297
1.524	90.9	120.1	126.2	121.9					1.224	0.671	-0.4208	0.4647	16	23.4066	16	184.976
1.526	91.43	121.3	127.6	123.3					1.225	0.6761	-0.4149	0.476	16.02	16.7952	16.02	172.817
1.528	91.92	122.5	129	124.7					1.226	0.6784	-0.3964	0.4805	16.04	21.7951	16.04	200.712
1.53	92.39	123.7	130.4	126.1					1.227	0.6863	-0.3864	0.488	16.06	34.2808	16.06	231.564
1.532	92.82	124.9	131.7	127.5					1.228	0.6893	-0.3786	0.4987	16.08	27.2937	16.08	195.454
1.534	93.23	126.1	133.1	128.8					1.229	0.6915	-0.3616	0.5043	16.1	27.1578	16.1	207.105
1.536	93.61	127.3	134.5	130.2					1.23	0.7018	-0.3538	0.5132	16.12	26.9838	16.12	200.509
1.538	93.96	128.5	135.8	131.6					1.231	0.7052	-0.3445	0.5247	16.14	32.5161	16.14	205.338
1.54	94.28	129.6	137.2	133					1.232	0.7081	-0.325	0.5297	16.16	27.7988	16.16	216.789
1.542	94.56	130.8	138.6	134.3					1.233	0.7174	-0.3168	0.5368	16.18	27.8823	16.18	208.019
1.544	94.81	131.9	139.9	135.7					1.234	0.7217	-0.3089	0.5498	16.2	25.6922	16.2	200.395
1.546	95.03	133.1	141.2	137					1.235	0.7255	-0.2889	0.5571	16.22	29.3951	16.22	199.434
1.548	95.21	134.2	142.6	138.4					1.236	0.734	-0.2787	0.5643	16.24	30.6152	16.24	192.425
1.55	95.36	135.3	143.9	139.7					1.237	0.7382	-0.2684	0.5763	16.26	30.6929	16.26	201.246
1.552	95.48	136.4	145.2	141					1.238	0.7405	-0.2473	0.5825	16.28	34.5074	16.28	200.826
1.554	95.57	137.5	146.5	142.3					1.239	0.7482	-0.2368	0.5906	16.3	30.1388	16.3	198.699
1.556	95.62	138.5	147.8	143.6					1.24	0.7503	-0.2277	0.6037	16.32	27.3252	16.32	203.933
1.558	95.64	139.6	149.1	144.9					1.241	0.7506	-0.2081	0.6121	16.34	27.7767	16.34	208.122
1.56	95.63	140.6	150.4	146.1					1.242	0.7607	-0.1963	0.6195	16.36	28.8173	16.36	223.7
1.562	95.59	141.7	151.6	147.4					1.243	0.7654	-0.1841	0.6308	16.38	34.404	16.38	212.69
1.564	95.52	142.7	152.9	148.7					1.244	0.7679	-0.1644	0.6384	16.4	31.9384	16.4	195.683
1.566	95.41	143.7	154.2	149.9					1.245	0.7744	-0.1502	0.6472	16.42	28.4489	16.42	199.279
1.568	95.26	144.7	155.4	151.1					1.246	0.7777	-0.1388	0.6588	16.44	29.6322	16.44	201.057
1.57	95.09	145.6	156.7	152.3					1.247	0.7815	-0.1154	0.6688	16.46	25.397	16.46	192.893
1.572	94.89	146.6	157.9	153.5					1.248	0.789	-0.1028	0.6755	16.48	21.7003	16.48	170.203
1.574	94.65	147.5	159.1	154.7					1.249	0.7908	-0.09109	0.6882	16.5	23.5146	16.5	189.238
1.576	94.38	148.4	160.3	155.9					1.25	0.7905	-0.0704	0.6999	16.52	29.2244	16.52	194.227
1.578	94.07	149.3	161.5	157.1					1.251	0.7989	-0.05774	0.7075	16.54	26.0483	16.54	195.336
1.58	93.74	150.2	162.7	158.2					1.252	0.8033	-0.04421	0.7214	16.56	22.3464	16.56	204.029
1.582	93.38	151	163.8	159.4					1.253	0.8053	-0.02407	0.7328	16.58	21.18	16.58	199.559
1.584	93	151.9	165	160.5					1.254	0.8141	-0.01046	0.7401	16.6	24.9447	16.6	205.78
1.586	92.59	152.7	166.1	161.6					1.255	0.8192	0.00323	0.7541	16.62	22.0191	16.62	183.363
1.588	92.16	153.5	167.3	162.7					1.256	0.819	0.02564	0.7658	16.64	32.5966	16.64	176.542
1.59	91.72	154.3	168.4	163.8					1.257	0.8262	0.04192	0.7734	16.66	29.5422	16.66	220.769
1.592	91.26	155.1	169.5	164.9					1.258	0.8283	0.05805	0.7872	16.68	25.1615	16.68	189.494
1.594	90.79	155.8	170.6	165.9					1.259	0.8313	0.08188	0.8003	16.7	17.7983	16.7	203.278
1.596	90.32	156.5	171.6	166.9					1.26	0.8387	0.09533	0.8083	16.72	27.5335	16.72	192.862
1.598	89.85	157.2	172.7	168					1.261	0.8439	0.11	0.8224	16.74	19.0003	16.74	172.252
1.6	89.38	157.9	173.7	169					1.262	0.8442	0.134	0.835	16.76	19.0214	16.76	180.193
1.602	88.92	158.6	174.8	170					1.263	0.851	0.15	0.8444	16.78	20.9801	16.78	197.821
1.604	88.48	159.2	175.8	170.9					1.264	0.8546	0.167	0.8572	16.8	29.7205	16.8	191.201
1.606	88.05	159.8	176.8	171.9					1.265	0.8535	0.1907	0.872	16.82	39.4851	16.82	212.818
1.608	87.65	160.4	177.8	172.8					1.266	0.8612	0.2059	0.8809	16.84	30.7227	16.84	232.559
1.61	87.27	161	178.7	173.8					1.267	0.8648	0.2238	0.896	16.86	21.8363	16.86	195.904
1.612	86.93	161.5	179.7	174.7					1.268	0.8664	0.2514	0.9099	16.88	30.7515	16.88	193.776
1.614	86.62	162	180.6	175.6					1.269	0.8754	0.2692	0.9175	16.9	24.2082	16.9	187.077
1.616	86.35	162.5	181.5	176.5					1.27	0.8788	0.2877	0.9327	16.92	27.2235	16.92	194.436
1.618	86.12	163	182.4	177.3					1.271	0.8805	0.3142	0.9483	16.94	31.298	16.94	211.667
1.62	85.94	163.5	183.3	178.2					1.272	0.8904	0.3326	0.9564	16.96	28.7856	16.96	180.443
1.622	85.8	163.9	184.1	179					1.273	0.8919	0.3515	0.9739	16.98	21.7359	16.98	177.484
1.624	84.47	163.1	183.7	178.5					1.274	0.8929	0.3814	0.9894	17	28.3867	17	186.627
1.622	81.54	160.4	181.3	176.1					1.275	0.902	0.3987	0.9998	17.02	29.517	17.02	192.712
1.62	78.91	157.7	179	173.7					1.276	0.9054	0.4196	1.016	17.04	31.1607	17.04	199.753
1.618	76.53	155.1	176.7	171.4					1.277	0.9069	0.4503	1.032	17.06	22.8963	17.06	208.306
1.616	74.33	152.6	174.4	169.2					1.278	0.915	0.469	1.041	17.08	27.1562	17.08	200.809
1.614	72.28	150.1	172.1	166.9					1.279	0.9182	0.4909	1.059	17.1	29.0235	17.1	202.593
1.612	70.37	147.6	169.9	164.7					1.28	0.9201	0.5243	1.077	17.12	29.2771	17.12	196.428
1.61	68.57	145.2	167.7	162.5					1.281	0.9286	0.5453	1.087	17.14	23.8238	17.14	189.15
1.608	66.87	142.7	165.4	160.3					1.282	0.932	0.5708	1.104	17.16	27.1614	17.16	195.745
1.606	65.27	140.3	163.2	158.1					1.283	0.9326	0.6031	1.122	17.18	29.1193	17.18	187.173
1.604	63.73	138	161	155.9					1.284	0.9426	0.6242	1.134	17.2	27.0004	17.2	187.003
1.602	62.25	135.6	158.8	153.8					1.285	0.9481	0.6506	1.148	17.22	28.6052	17.22	212.121
1.6	60.84	133.3	156.7	151.6					1.286	0.9485	0.6849	1.166	17.24	20.7438	17.24	223.918
1.598	59.48	130.9	154.5	149.5					1.287	0.9594	0.7083	1.177	17.26	18.4146	17.26	205.684
1.596	58.16	128.6	152.3	147.3					1.288	0.964	0.7353	1.195	17.28	23.5819	17.28	189.057
1.594	56.88	126.4	150.1	145.2					1.289	0.9655	0.7713	1.216	17.3	26.07	17.3	189.812
1.592	55.65	124.1	148	143.1					1.29	0.9766	0.7948	1.227	17.32	27.1168	17.32	201.928
1.59	54.44	121.8	145.8	141					1.291	0.9831	0.8221	1.244	17.34	26.9306	17.34	208.019
1.588	53.26	119.6	143.6	138.9					1.292	0.9841	0.8593	1.268	17.36	32.4398	17.36	187.858
1.586	52.12	117.4	141.5	136.8					1.293	0.9935	0.8848	1.282	17.38	30.3671	17.38	184.548
1.584	51	115.2	139.3	134.8					1.294	0.9957	0.9127	1.299	17.4	29.6054	17.4	207.398
1.582	49.91	113	137.2	132.7					1.295	0.9998	0.9525	1.323	17.42	27.9848	17.42	217.55
1.58	48.84	110.9	135	130.6					1.296	1.012	0.9839	1.338	17.44	29.693	17.44	222.858
1.578	47.78	108.8	132.9	128.6					1.297	1.016	1.013	1.356	17.46	28.4269	17.46	198.856
1.576	46.74	106.6	130.8	126.5					1.298	1.023	1.058	1.379	17.48	26.7343	17.48	193.342
1.574	45.72	104.5	128.7	124.5					1.299	1.035	1.087	1.395	17.5	27.9609	17.5	193.592
1.572	44.72	102.5	126.5	122.4					1.3	1.039	1.12	1.411	17.52	31.9782	17.52	209.813
1.57	43.74	100.4	124.4	120.4					1.301	1.042	1.163	1.437	17.54	25.0004	17.54	187.043
1.568	42.76	98.36	122.3	118.4					1.302	1.055	1.194	1.455	17.56	25.3672	17.56	191.152
1.566	41.8	96.35	120.2	116.4					1.303	1.062	1.226	1.473	17.58	26.8377	17.58	177.257
1.564	40.85	94.35	118.2	114.4					1.304	1.066	1.274	1.5	17.6	27.2789	17.6	198.123
1.562	39.92	92.37	116.1	112.4					1.305	1.08	1.309	1.519	17.62	34.0269	17.62	219.708
1.56	39	90.41	114	110.4					1.306	1.087	1.349	1.538	17.64	26.3966	17.64	195.5
1.558	38.09	88.48	112	108.4					1.307	1.092	1.395	1.565	17.66	21.5601	17.66	191.323
1.556	37.2	86.56	110	106.5					1.308	1.105	1.436	1.585	17.68	27.7632	17.68	194.232
1.554	36.31	84.65	107.9	104.5					1.309	1.114	1.475	1.604	17.7	24.4641	17.7	182.003
1.552	35.44	82.78	105.9	102.6					1.31	1.119	1.527	1.633	17.72	35.7647	17.72	182.254
1.55	34.58	80.92	103.9	100.7					1.311	1.134	1.568	1.656	17.74	23.0335	17.74	196.944
1.548	33.72	79.08	101.9	98.77					1.312	1.143	1.609	1.675	17.76	34.7189	17.76	200.909
1.546	32.88	77.25	99.92	96.88					1.313	1.146	1.663	1.704	17.78	29.2653	17.78	201.003
1.544	32.05	75.45	97.95	95					1.314	1.161	1.705	1.728	17.8	29.9357	17.8	172.947
1.542	31.22	73.65	95.98	93.12					1.315	1.169	1.751	1.75	17.82	24.5131	17.82	204.841
1.54	30.4	71.89	94.03	91.26					1.316	1.175	1.809	1.782	17.84	24.0004	17.84	191.019
1.538	29.59	70.12	92.08	89.39					1.317	1.19	1.858	1.81	17.86	24.8713	17.86	209.941
1.536	28.79	68.38	90.14	87.56					1.318	1.203	1.913	1.834	17.88	24.1479	17.88	179.757
1.534	28	66.67	88.22	85.73					1.319	1.207	1.976	1.869	17.9	23.1686	17.9	190.639
1.532	27.22	64.97	86.31	83.91					1.32	1.225	2.027	1.896	17.92	22.1892	17.92	171.291
1.53	26.44	63.29	84.42	82.11					1.321	1.236	2.084	1.92	17.94	25.1623	17.94	183.393
1.528	25.68	61.62	82.54	80.32					1.322	1.244	2.154	1.957	17.96	29.0797	17.96	207.249
1.526	24.92	59.97	80.67	78.54					1.323	1.264	2.211	1.988	17.98	32.2449	17.98	205.493
1.524	24.17	58.34	78.81	76.77					1.324	1.279	2.272	2.016	18	29.3585	18	185.522
1.522	23.43	56.72	76.96	75.01					1.325	1.29	2.35	2.056	18.02	29.4159	18.02	184.665
1.52	22.7	55.12	75.13	73.26					1.326	1.308	2.412	2.092	18.04	29.3134	18.04	199.37
1.518	21.98	53.53	73.3	71.52					1.327	1.322	2.48	2.124	18.06	26.3348	18.06	190.342
1.516	21.26	51.97	71.49	69.79					1.328	1.331	2.565	2.172	18.08	25.6462	18.08	209.479
1.514	20.54	50.42	69.69	68.08					1.329	1.353	2.637	2.213	18.1	28.498	18.1	182.733
1.512	19.83	48.89	67.91	66.38					1.33	1.371	2.717	2.252	18.12	25.1658	18.12	189.428
1.51	19.14	47.37	66.14	64.69					1.331	1.39	2.813	2.308	18.14	24.9187	18.14	195.995
1.508	18.45	45.86	64.38	63.01					1.332	1.42	2.898	2.363	18.16	27.5634	18.16	196.137
1.506	17.77	44.37	62.64	61.33					1.333	1.444	2.992	2.417	18.18	27.4581	18.18	196.41
1.504	17.09	42.9	60.9	59.68					1.334	1.468	3.111	2.493	18.2	26.4788	18.2	196.263
1.502	16.42	41.44	59.18	58.03					1.335	1.507	3.217	2.572	18.22	25.4971	18.22	204.99
1.5	15.76	40	57.47	56.39					1.336	1.542	3.331	2.652	18.24	27.4017	18.24	208.003
1.498	15.09	38.57	55.78	54.76					1.337	1.579	3.462	2.754	18.26	32.7581	18.26	201.569
1.496	14.44	37.16	54.1	53.15					1.338	1.627	3.591	2.869	18.28	27.6607	18.28	190.93
1.494	13.79	35.77	52.43	51.55					1.339	1.674	3.73	2.987	18.3	20.7648	18.3	190.768
1.492	13.16	34.39	50.78	49.96					1.34	1.724	3.889	3.13	18.32	25.6005	18.32	203.538
1.49	12.52	33.03	49.14	48.39					1.341	1.786	4.043	3.292	18.34	31.0301	18.34	207.089
1.488	11.89	31.67	47.51	46.81					1.342	1.847	4.21	3.452	18.36	36.3701	18.36	188.304
1.486	11.27	30.33	45.89	45.25					1.343	1.909	4.4	3.64	18.38	26.3228	18.38	185.385
1.484	10.65	29.01	44.29	43.71					1.344	1.985	4.582	3.844	18.4	23.945	18.4	195.28
1.482	10.04	27.7	42.7	42.17					1.345	2.057	4.776	4.051	18.42	27.7657	18.42	185.297
1.48	9.431	26.4	41.12	40.65					1.346	2.135	4.996	4.286	18.44	29.263	18.44	189.267
1.478	8.831	25.12	39.56	39.13					1.347	2.222	5.209	4.541	18.46	23.0115	18.46	199.773
1.476	8.235	23.86	38	37.63					1.348	2.308	5.435	4.797	18.48	28.3217	18.48	196.183
1.474	7.641	22.6	36.47	36.14					1.349	2.394	5.678	5.08	18.5	32.4057	18.5	169.329
1.472	7.053	21.36	34.95	34.66					1.35	2.492	5.914	5.388	18.52	22.0531	18.52	186.017
1.47	6.474	20.13	33.44	33.2					1.351	2.591	6.172	5.697	18.54	35.1707	18.54	217.452
1.468	5.895	18.92	31.94	31.74					1.352	2.697	6.451	6.039	18.56	36.5947	18.56	206.03
1.466	5.329	17.72	30.45	30.29					1.353	2.817	6.727	6.423	18.58	37.4263	18.58	214.578
1.464	4.762	16.54	28.98	28.86					1.354	2.938	7.016	6.818	18.6	21.5131	18.6	226.493
1.462	4.198	15.36	27.51	27.43					1.355	3.061	7.331	7.252	18.62	33.0392	18.62	182.838
1.46	3.641	14.19	26.06	26.01					1.356	3.207	7.647	7.735	18.64	23.2673	18.64	201.67
1.458	3.089	13.04	24.62	24.61					1.357	3.359	7.98	8.225	18.66	26.9544	18.66	196.819
1.456	2.539	11.9	23.2	23.22					1.358	3.513	8.334	8.75	18.68	26.0486	18.68	192.96
1.454	1.996	10.78	21.78	21.83					1.359	3.696	8.699	9.318	18.7	28.0005	18.7	192.054
1.452	1.456	9.661	20.38	20.47					1.36	3.88	9.087	9.888	18.72	28.0005	18.72	202.827
1.45	0.9257	8.564	19	19.11					1.361	4.076	9.501	10.49	18.74	25.1105	18.74	174.104
1.448	0.3922	7.47	17.63	17.76					1.362	4.302	9.92	11.14	18.76	31.5989	18.76	226.733
1.446	-0.1373	6.388	16.27	16.42					1.363	4.539	10.37	11.8	18.78	24.6247	18.78	222.628
1.444	-0.6634	5.324	14.91	15.09					1.364	4.787	10.86	12.48	18.8	25.803	18.8	197.668
1.442	-1.185	4.268	13.57	13.77					1.365	5.067	11.35	13.21	18.82	28.6397	18.82	182.657
1.44	-1.701	3.225	12.24	12.46					1.366	5.353	11.88	13.94	18.84	28.1406	18.84	181.863
1.438	-2.212	2.194	10.93	11.16					1.367	5.651	12.43	14.7	18.86	33.0359	18.86	182.003
1.436	-2.72	1.173	9.62	9.868					1.368	5.975	12.97	15.5	18.88	24.1777	18.88	188.552
1.434	-3.227	0.1601	8.329	8.591					1.369	6.308	13.53	16.29	18.9	23.5962	18.9	210.749
1.432	-3.73	-0.8464	7.042	7.319					1.37	6.65	14.11	17.09	18.92	25.5525	18.92	193.446
1.43	-4.233	-1.84	5.771	6.058					1.371	7.01	14.68	17.93	18.94	31.2959	18.94	189.273
1.428	-4.733	-2.818	4.513	4.812					1.372	7.374	15.26	18.76	18.96	31.5289	18.96	195.89
1.426	-5.226	-3.791	3.268	3.576					1.373	7.738	15.86	19.59	18.98	23.8488	18.98	187.991
1.424	-5.717	-4.755	2.031	2.346					1.374	8.115	16.43	20.44	19	23.7784	19	211.089
1.422	-6.207	-5.709	0.8076	1.129					1.375	8.488	17	21.29	19.02	23.6527	19.02	199.419
1.42	-6.692	-6.649	-0.4104	-0.08178					1.376	8.862	17.58	22.13	19.04	22.9982	19.04	195.822
1.418	-7.177	-7.581	-1.616	-1.284					1.377	9.238	18.14	23	19.06	30.5894	19.06	200.636
1.416	-7.661	-8.511	-2.807	-2.475					1.378	9.608	18.7	23.86	19.08	36.8358	19.08	211.403
1.414	-8.143	-9.429	-3.992	-3.654					1.379	9.967	19.26	24.7	19.1	30.3164	19.1	200.862
1.412	-8.627	-10.33	-5.165	-4.829					1.38	10.34	19.8	25.55	19.12	25.0004	19.12	186.151
1.41	-9.109	-11.23	-6.328	-5.993					1.381	10.71	20.34	26.39	19.14	23.3511	19.14	197.197
1.408	-9.586	-12.12	-7.481	-7.147					1.382	11.06	20.88	27.22	19.16	26.2304	19.16	196.875
1.406	-10.06	-13	-8.626	-8.292					1.383	11.43	21.41	28.07	19.18	27.9671	19.18	200.22
1.404	-10.54	-13.87	-9.757	-9.433					1.384	11.78	21.93	28.9	19.2	26.4881	19.2	209.102
1.402	-11.01	-14.73	-10.88	-10.55					1.385	12.13	22.46	29.7	19.22	25.1323	19.22	203.602
1.4	-11.49	-15.59	-11.98	-11.67					1.386	12.5	22.96	30.54	19.24	27.9104	19.24	185.934
1.398	-11.96	-16.45	-13.08	-12.77					1.387	12.85	23.47	31.35	19.26	30.1692	19.26	179.199
1.396	-12.43	-17.29	-14.17	-13.87					1.388	13.2	23.98	32.14	19.28	28.6426	19.28	202.654
1.394	-12.91	-18.12	-15.25	-14.96					1.389	13.56	24.47	32.95	19.3	30.1577	19.3	207.161
1.392	-13.39	-18.95	-16.33	-16.05					1.39	13.92	24.96	33.73	19.32	25.4549	19.32	202.821
1.39	-13.86	-19.77	-17.4	-17.13					1.391	14.27	25.45	34.5	19.34	25.9427	19.34	198.458
1.388	-14.34	-20.59	-18.45	-18.19					1.392	14.64	25.92	35.29	19.36	26.8348	19.36	184.003
1.386	-14.82	-21.4	-19.5	-19.24					1.393	15.01	26.39	36.07	19.38	36.0925	19.38	181.875
1.384	-15.3	-22.2	-20.54	-20.3					1.394	15.36	26.88	36.82	19.4	31.7536	19.4	187.114
1.382	-15.79	-23	-21.57	-21.34					1.395	15.74	27.34	37.59	19.42	26.5208	19.42	216.646
1.38	-16.27	-23.79	-22.59	-22.37					1.396	16.09	27.79	38.35	19.44	28.9586	19.44	220.296
1.378	-16.76	-24.59	-23.6	-23.4					1.397	16.42	28.26	39.09	19.46	30.4683	19.46	202.724
1.376	-17.25	-25.37	-24.6	-24.42					1.398	16.77	28.7	39.84	19.48	25.1986	19.48	209.66
1.374	-17.74	-26.14	-25.6	-25.43					1.399	17.13	29.14	40.58	19.5	25.1107	19.5	187.003
1.372	-18.23	-26.91	-26.59	-26.43					1.4	17.47	29.58	41.29	19.52	21.9412	19.52	203.198
1.37	-18.73	-27.68	-27.57	-27.43					1.401	17.83	30	42.02	19.54	26.1836	19.54	210.511
1.368	-19.22	-28.44	-28.54	-28.41					1.402	18.17	30.43	42.73	19.56	21.8087	19.56	184.659
1.366	-19.73	-29.19	-29.51	-29.39					1.403	18.5	30.85	43.42	19.58	28.0005	19.58	202.633
1.364	-20.23	-29.94	-30.46	-30.37					1.404	18.85	31.25	44.13	19.6	27.778	19.6	180.967
1.362	-20.74	-30.69	-31.41	-31.33					1.405	19.19	31.65	44.82	19.62	24.9981	19.62	193.786
1.36	-21.25	-31.44	-32.36	-32.3					1.406	19.51	32.05	45.47	19.64	25.1641	19.64	207.742
1.358	-21.77	-32.18	-33.31	-33.26					1.407	19.85	32.43	46.14	19.66	30.0126	19.66	200.124
1.356	-22.29	-32.93	-34.24	-34.2					1.408	20.19	32.8	46.79	19.68	30.9919	19.68	209.917
1.354	-22.82	-33.66	-35.16	-35.14					1.409	20.51	33.16	47.41	19.7	28.0883	19.7	180.881
1.352	-23.35	-34.39	-36.09	-36.08					1.41	20.84	33.52	48.06	19.72	28.9505	19.72	199.004
1.35	-23.88	-35.12	-37	-37.01					1.411	21.19	33.87	48.69	19.74	31.7887	19.74	204.65
1.348	-24.43	-35.85	-37.91	-37.93					1.412	21.5	34.21	49.29	19.76	25.637	19.76	199.532
1.346	-24.97	-36.57	-38.81	-38.85					1.413	21.82	34.54	49.9	19.78	29.4403	19.78	214.987
1.344	-25.52	-37.29	-39.71	-39.76					1.414	22.13	34.84	50.49	19.8	20.4599	19.8	195.32
1.342	-26.07	-38.01	-40.61	-40.67					1.415	22.43	35.17	51.04	19.82	24.0803	19.82	208.936
1.34	-26.64	-38.73	-41.5	-41.57					1.416	22.74	35.47	51.61	19.84	29.9564	19.84	187.224
1.338	-27.2	-39.45	-42.38	-42.47					1.417	23.04	35.76	52.17	19.86	19.7258	19.86	203.747
1.336	-27.77	-40.17	-43.26	-43.36					1.418	23.34	36.06	52.7	19.88	20.137	19.88	210.553
1.334	-28.37	-40.9	-44.15	-44.26					1.419	23.64	36.33	53.22	19.9	25.5838	19.9	194.961
1.332	-28.96	-41.62	-45.03	-45.15					1.42	23.92	36.59	53.74	19.92	29.2302	19.92	185.544
1.33	-29.55	-42.34	-45.89	-46.03					1.421	24.21	36.86	54.23	19.94	20.6068	19.94	197.01
1.328	-30.15	-43.05	-46.76	-46.91					1.422	24.51	37.09	54.72	19.96	23.3176	19.96	202.705
1.326	-30.76	-43.76	-47.63	-47.78					1.423	24.78	37.33	55.21	19.98	29.4038	19.98	209.796
1.324	-31.37	-44.48	-48.49	-48.65					1.424	25.08	37.57	55.65	20	32.3215	20	209.04
1.322	-31.99	-45.19	-49.35	-49.52					1.425	25.39	37.78	56.1	20.02	30.4412	20.02	199.965
1.32	-32.61	-45.91	-50.21	-50.38					1.426	25.65	37.99	56.54	20.04	29.6197	20.04	206.529
1.318	-33.24	-46.63	-51.06	-51.25					1.427	25.93	38.2	56.94	20.06	25.2123	20.06	219.587
1.316	-33.88	-47.35	-51.92	-52.1					1.428	26.2	38.38	57.34	20.08	22.0004	20.08	210.713
1.314	-34.52	-48.08	-52.78	-52.96					1.429	26.49	38.58	57.73	20.1	20.8841	20.1	199.313
1.312	-35.17	-48.8	-53.63	-53.81					1.43	26.79	38.76	58.09	20.12	22.6825	20.12	207.659
1.31	-35.82	-49.52	-54.48	-54.67					1.431	27.05	38.93	58.45	20.14	31.7055	20.14	207.235
1.308	-36.49	-50.25	-55.34	-55.53					1.432	27.33	39.07	58.8	20.16	31.069	20.16	204.945
1.306	-37.15	-50.98	-56.19	-56.38					1.433	27.59	39.23	59.11	20.18	24.0004	20.18	210.054
1.304	-37.82	-51.72	-57.04	-57.23					1.434	27.87	39.37	59.4	20.2	24.0004	20.2	206.281
1.302	-38.5	-52.45	-57.89	-58.08					1.435	28.13	39.51	59.69	20.22	25.2972	20.22	198.654
1.3	-39.18	-53.19	-58.75	-58.93					1.436	28.39	39.63	59.95	20.24	26.5881	20.24	197.952
1.298	-39.87	-53.93	-59.6	-59.77					1.437	28.67	39.73	60.2	20.26	31.876	20.26	197.561
1.296	-40.56	-54.67	-60.45	-60.62					1.438	28.93	39.84	60.44	20.28	35.435	20.28	190.084
1.294	-41.26	-55.42	-61.31	-61.47					1.439	29.19	39.94	60.64	20.3	26.7012	20.3	193.499
1.292	-41.95	-56.17	-62.16	-62.32					1.44	29.45	40.01	60.83	20.32	28.6599	20.32	198.543
1.29	-42.66	-56.92	-63.02	-63.18					1.441	29.74	40.09	61.01	20.34	27.526	20.34	213.332
1.288	-43.36	-57.67	-63.89	-64.03					1.442	29.99	40.16	61.16	20.36	24.0184	20.36	202.652
1.286	-44.07	-58.43	-64.76	-64.89					1.443	30.24	40.21	61.28	20.38	27.3947	20.38	212.228
1.284	-44.79	-59.19	-65.62	-65.74					1.444	30.49	40.27	61.4	20.4	23.7413	20.4	188.4
1.282	-45.5	-59.95	-66.49	-66.6					1.445	30.74	40.32	61.47	20.42	24.8689	20.42	213.777
1.28	-46.22	-60.72	-67.36	-67.46					1.446	31	40.34	61.52	20.44	23.2625	20.44	211.358
1.278	-46.94	-61.49	-68.24	-68.33					1.447	31.24	40.38	61.58	20.46	31.258	20.46	202.211
1.276	-47.67	-62.26	-69.12	-69.19					1.448	31.48	40.41	61.59	20.48	28.1647	20.48	192.959
1.274	-48.39	-63.04	-70	-70.06					1.449	31.73	40.41	61.56	20.5	28.1391	20.5	207.716
1.272	-49.12	-63.83	-70.88	-70.93					1.45	31.97	40.42	61.54	20.52	23.492	20.52	205.512
1.27	-49.84	-64.61	-71.77	-71.8					1.451	32.23	40.45	61.46	20.54	26.6937	20.54	203.128
1.268	-50.56	-65.4	-72.67	-72.68					1.452	32.45	40.43	61.36	20.56	24.65	20.56	211.924
1.266	-51.27	-66.19	-73.56	-73.56					1.453	32.68	40.43	61.25	20.58	31.3923	20.58	202.74
1.264	-51.99	-66.99	-74.46	-74.44					1.454	32.9	40.42	61.08	20.6	22.161	20.6	242.715
1.262	-52.7	-67.79	-75.36	-75.32					1.455	33.14	40.4	60.89	20.62	25.9419	20.62	188.061
1.26	-53.41	-68.59	-76.26	-76.21					1.456	33.35	40.39	60.7	20.64	23.004	20.64	191
1.258	-54.1	-69.39	-77.17	-77.1					1.457	33.57	40.38	60.44	20.66	28.8693	20.66	217.413
1.256	-54.79	-70.2	-78.09	-78					1.458	33.81	40.35	60.13	20.68	17.5106	20.68	195.981
1.254	-55.46	-71.02	-79.01	-78.9					1.459	34.03	40.32	59.84	20.7	31.9864	20.7	209.973
1.252	-56.13	-71.84	-79.94	-79.81					1.46	34.23	40.31	59.48	20.72	22.0077	20.72	192.682
1.25	-56.77	-72.65	-80.86	-80.72					1.461	34.45	40.26	59.07	20.74	25.4774	20.74	182.944
1.248	-57.39	-73.47	-81.79	-81.63					1.462	34.71	40.24	58.66	20.76	22.5014	20.76	199.498
1.246	-57.99	-74.3	-82.73	-82.55					1.463	34.91	40.22	58.19	20.78	29.6871	20.78	210.544
1.244	-58.57	-75.12	-83.68	-83.48					1.464	35.09	40.18	57.68	20.8	20.9995	20.8	192.001
1.242	-59.11	-75.94	-84.62	-84.41					1.465	35.28	40.15	57.16	20.82	26.3125	20.82	200.988
1.24	-59.61	-76.77	-85.57	-85.34					1.466	35.47	40.14	56.59	20.84	22.4564	20.84	233.307
1.238	-60.08	-77.61	-86.53	-86.27					1.467	35.67	40.09	55.96	20.86	26.3997	20.86	193.181
1.236	-60.5	-78.45	-87.49	-87.22					1.468	35.85	40.07	55.34	20.88	25.7484	20.88	198.52
1.234	-60.86	-79.29	-88.46	-88.17					1.469	36.04	40.04	54.65	20.9	27.9205	20.9	179.453
1.232	-61.16	-80.13	-89.42	-89.12					1.47	36.28	40	53.92	20.92	24.7444	20.92	191.283
1.23	-61.4	-80.97	-90.4	-90.08					1.471	36.49	39.99	53.19	20.94	27.8184	20.94	193.787
1.228	-61.55	-81.82	-91.37	-91.04					1.472	36.66	39.97	52.43	20.96	26.6608	20.96	193.675
1.226	-61.61	-82.67	-92.35	-92.01					1.473	36.83	39.94	51.62	20.98	28.2367	20.98	194.356
1.224	-61.58	-83.52	-93.34	-92.98					1.474	36.99	39.92	50.82	21	23.1078	21	198.389
1.222	-61.45	-84.37	-94.33	-93.95					1.475	37.16	39.9	49.99	21.02	22.03	21.02	204.033
1.22	-61.22	-85.22	-95.33	-94.94					1.476	37.32	39.88	49.13	21.04	23.9981	21.04	202.473
1.218	-60.87	-86.07	-96.32	-95.92					1.477	37.5	39.87	48.27	21.06	21.1778	21.06	205.649
1.216	-60.42	-86.93	-97.32	-96.91					1.478	37.65	39.86	47.4	21.08	19.0003	21.08	198.582
1.214	-59.88	-87.78	-98.33	-97.9					1.479	37.82	39.84	46.51	21.1	32.6035	21.1	189.003
1.212	-59.25	-88.63	-99.34	-98.9					1.48	38	39.83	45.67	21.12	34.95	21.12	206.592
1.21	-58.55	-89.48	-100.3	-99.9					1.481	38.16	39.83	44.82	21.14	26.446	21.14	217.739
1.208	-57.8	-90.34	-101.4	-100.9					1.482	38.32	39.8	43.96	21.16	27.9978	21.16	200.378
1.206	-57	-91.19	-102.4	-101.9					1.483	38.49	39.79	43.16	21.18	28.0005	21.18	195.491
1.204	-56.16	-92.04	-103.4	-102.9					1.484	38.63	39.8	42.36	21.2	26.3213	21.2	207.942
1.202	-55.28	-92.88	-104.4	-103.9					1.485	38.8	39.79	41.56	21.22	28.3908	21.22	205.617
1.2	-54.38	-93.73	-105.4	-104.9					1.486	38.94	39.78	40.83	21.24	29.7021	21.24	203.194
1.198	-53.46	-94.57	-106.5	-105.9					1.487	39.09	39.78	40.11	21.26	27.4408	21.26	217.15
1.196	-52.53	-95.41	-107.5	-107					1.488	39.26	39.77	39.4	21.28	36.6377	21.28	208.849
1.194	-51.57	-96.25	-108.5	-108					1.489	39.41	39.77	38.75	21.3	31.6841	21.3	190.381
1.192	-50.59	-97.07	-109.5	-109					1.49	39.53	39.78	38.13	21.32	30.1133	21.32	196.976
1.19	-49.59	-97.89	-110.5	-110					1.491	39.7	39.76	37.5	21.34	26.6252	21.34	191.879
1.188	-48.58	-98.7	-111.6	-111					1.492	39.84	39.76	36.95	21.36	23.0004	21.36	211.275
1.186	-47.54	-99.5	-112.6	-112					1.493	39.97	39.77	36.43	21.38	26.5064	21.38	211.498
1.184	-46.49	-100.3	-113.6	-113					1.494	40.13	39.76	35.9	21.4	35.8673	21.4	202.327
1.182	-45.42	-101.1	-114.6	-114.1					1.495	40.28	39.75	35.42	21.42	26.8466	21.42	210.619
1.18	-44.35	-101.8	-115.7	-115.1					1.496	40.41	39.77	34.97	21.44	22.687	21.44	207.974
1.178	-43.26	-102.5	-116.7	-116.1					1.497	40.55	39.75	34.52	21.46	26.6044	21.46	203.003
1.176	-42.17	-103.2	-117.7	-117.1					1.498	40.69	39.76	34.12	21.48	29.6095	21.48	201.961
1.174	-41.07	-103.9	-118.7	-118.1					1.499	40.81	39.76	33.74	21.5	26.7811	21.5	195.661
1.172	-39.96	-104.5	-119.7	-119.1					1.5	40.94	39.74	33.36	21.52	24.7314	21.52	202.14
1.17	-38.85	-105.1	-120.7	-120.1					1.501	41.08	39.74	33.03	21.54	21.7274	21.54	214.822
1.168	-37.73	-105.6	-121.7	-121					1.502	41.25	39.74	32.72	21.56	18.714	21.56	224.814
1.166	-36.6	-106.1	-122.7	-122					1.503	41.36	39.73	32.4	21.58	32.7044	21.58	201.461
1.164	-35.47	-106.5	-123.7	-123					1.504	41.46	39.73	32.12	21.6	22.0629	21.6	217.816
1.162	-34.34	-106.8	-124.6	-123.9					1.505	41.55	39.73	31.86	21.62	31.8561	21.62	188.436
1.16	-33.22	-107	-125.6	-124.9					1.506	41.7	39.72	31.59	21.64	26.2086	21.64	204.387
1.158	-32.1	-107.1	-126.6	-125.8					1.507	41.8	39.71	31.34	21.66	24.1121	21.66	205.003
1.156	-30.99	-107	-127.5	-126.8					1.508	41.91	39.7	31.14	21.68	24.9239	21.68	202.233
1.154	-29.9	-106.9	-128.5	-127.7					1.509	42.06	39.69	30.9	21.7	35.8344	21.7	201.1
1.152	-28.85	-106.6	-129.4	-128.6					1.51	42.15	39.68	30.71	21.72	27.2967	21.72	192.182
1.15	-27.83	-106.1	-130.3	-129.5					1.511	42.28	39.69	30.54	21.74	25.1389	21.74	253.031
1.148	-26.84	-105.4	-131.2	-130.4					1.512	42.37	39.66	30.35	21.76	26.6796	21.76	220.101
1.146	-25.88	-104.6	-132.1	-131.2					1.513	42.48	39.66	30.19	21.78	35.2013	21.78	202.162
1.144	-24.97	-103.5	-133	-132.1					1.514	42.62	39.66	30.05	21.8	29.0064	21.8	196.006
1.142	-24.09	-102.2	-133.9	-132.9					1.515	42.7	39.63	29.9	21.82	23.1066	21.82	223.817
1.14	-23.24	-100.8	-134.7	-133.7					1.516	42.76	39.63	29.77	21.84	22.0004	21.84	218.358
1.138	-22.43	-99.1	-135.5	-134.5					1.517	42.85	39.62	29.67	21.86	24.9501	21.86	221.378
1.136	-21.67	-97.25	-136.4	-135.3					1.518	42.94	39.61	29.54	21.88	20.9812	21.88	200.332
1.134	-20.94	-95.25	-137.1	-136					1.519	43.02	39.61	29.44	21.9	24.5684	21.9	201.443
1.132	-20.24	-93.13	-137.9	-136.7					1.52	43.09	39.6	29.36	21.92	27.0004	21.92	226.264
1.13	-19.58	-90.94	-138.6	-137.4					1.521	43.23	39.59	29.27	21.94	27.6551	21.94	216.363
1.128	-18.95	-88.72	-139.3	-138					1.522	43.31	39.58	29.2	21.96	21.0261	21.96	210.441
1.126	-18.36	-86.49	-140	-138.6					1.523	43.33	39.58	29.16	21.98	27.4275	21.98	199.509
1.124	-17.8	-84.28	-140.6	-139.2					1.524	43.38	39.56	29.09	22	24.5156	22	190.985
1.122	-17.27	-82.11	-141.2	-139.7					1.525	43.42	39.57	29.04	22.02	23.1478	22.02	209.877
1.12	-16.77	-80	-141.7	-140.1					1.526	43.46	39.57	29.03	22.04	27.5517	22.04	214.632
1.118	-16.31	-77.94	-142.3	-140.6					1.527	43.52	39.55	28.99	22.06	31.7148	22.06	200.105
1.116	-15.87	-75.98	-142.7	-140.9					1.528	43.55	39.56	28.95	22.08	31.9408	22.08	201.143
1.114	-15.46	-74.11	-143.1	-141.2					1.529	43.6	39.56	28.96	22.1	27.5302	22.1	213.365
1.112	-15.09	-72.34	-143.4	-141.4					1.53	43.68	39.55	28.95	22.12	24.1263	22.12	224.157
1.11	-14.74	-70.65	-143.6	-141.6					1.531	43.67	39.56	28.94	22.14	23.344	22.14	224.181
1.108	-14.42	-69.06	-143.7	-141.7					1.532	43.66	39.56	28.97	22.16	27.9909	22.16	205.896
1.106	-14.12	-67.54	-143.8	-141.7					1.533	43.67	39.56	28.97	22.18	32.4071	22.18	211.331
1.104	-13.84	-66.09	-143.8	-141.7					1.534	43.67	39.57	28.98	22.2	37.2453	22.2	230.971
1.102	-13.58	-64.69	-143.7	-141.5					1.535	43.66	39.58	29.03	22.22	38.1545	22.22	224.842
1.1	-13.33	-63.32	-143.5	-141.3					1.536	43.65	39.57	29.07	22.24	26.6226	22.24	237.526
1.098	-13.1	-61.98	-143.1	-140.9					1.537	43.62	39.59	29.11	22.26	24.3242	22.26	219.937
1.096	-12.88	-60.67	-142.6	-140.5					1.538	43.58	39.62	29.18	22.28	27.4256	22.28	197.669
1.094	-12.67	-59.4	-141.9	-139.9					1.539	43.57	39.62	29.24	22.3	33.283	22.3	199.042
1.092	-12.47	-58.22	-141	-139.2					1.54	43.52	39.65	29.29	22.32	31.1205	22.32	211.269
1.09	-12.28	-57.13	-139.9	-138.3					1.541	43.45	39.67	29.38	22.34	25.1678	22.34	188.941
1.088	-12.1	-56.14	-138.7	-137.4					1.542	43.4	39.69	29.45	22.36	30.6781	22.36	212.461
1.086	-11.94	-55.26	-137.2	-136.2					1.543	43.33	39.73	29.52	22.38	28.7967	22.38	209.4
1.084	-11.78	-54.47	-135.4	-134.9					1.544	43.29	39.77	29.64	22.4	38.9262	22.4	212.557
1.082	-11.62	-53.77	-133.3	-133.4					1.545	43.24	39.79	29.73	22.42	33.2085	22.42	187.439
1.08	-11.47	-53.15	-130.9	-131.7					1.546	43.13	39.84	29.82	22.44	29.276	22.44	211.279
1.078	-11.33	-52.6	-128.1	-129.7					1.547	42.99	39.88	29.95	22.46	31.4656	22.46	214.504
1.076	-11.19	-52.11	-124.8	-127.5					1.548	42.95	39.92	30.07	22.48	34.6152	22.48	224.077
1.074	-11.06	-51.67	-121	-124.9					1.549	42.85	39.99	30.17	22.5	30.5465	22.5	205.247
1.072	-10.93	-51.28	-116.3	-121.9					1.55	42.72	40.04	30.32	22.52	25.4404	22.52	196.608
1.07	-10.8	-50.93	-110.6	-118.3					1.551	42.65	40.1	30.46	22.54	32.7601	22.54	206.935
1.068	-10.69	-50.61	-103.7	-114					1.552	42.53	40.17	30.59	22.56	26.0551	22.56	204.976
1.066	-10.57	-50.34	-95.45	-108.8					1.553	42.31	40.23	30.76	22.58	29.9724	22.58	203.017
1.064	-10.46	-50.08	-86.94	-102.5					1.554	42.13	40.3	30.92	22.6	28.0532	22.6	203.957
1.062	-10.36	-49.86	-79.43	-95.42					1.555	41.99	40.4	31.08	22.62	28.952	22.62	223.987
1.06	-10.25	-49.65	-73.44	-88.39					1.556	41.85	40.49	31.27	22.64	23.415	22.64	219.418
1.058	-10.15	-49.47	-68.79	-82.07					1.557	41.7	40.57	31.45	22.66	29.3722	22.66	202.619
1.056	-10.06	-49.31	-65.15	-76.61					1.558	41.55	40.67	31.62	22.68	28.2213	22.68	200.114
1.054	-9.964	-49.16	-62.25	-71.92					1.559	41.38	40.78	31.83	22.7	21.0472	22.7	206.935
1.052	-9.872	-49.03	-59.9	-67.91					1.56	41.23	40.88	32.04	22.72	26.7857	22.72	192.736
1.05	-9.781	-48.91	-57.95	-64.53					1.561	41.08	41.01	32.23	22.74	28.828	22.74	190.831
1.048	-9.695	-48.8	-56.31	-61.7					1.562	40.92	41.15	32.46	22.76	20.1251	22.76	226.504
1.046	-9.611	-48.71	-54.91	-59.34					1.563	40.77	41.29	32.7	22.78	20.3588	22.78	223.211
1.044	-9.53	-48.63	-53.71	-57.32					1.564	40.63	41.45	32.92	22.8	22.5314	22.8	216.941
1.042	-9.449	-48.55	-52.66	-55.59					1.565	40.53	41.6	33.19	22.82	25.2325	22.82	209.28
1.04	-9.37	-48.49	-51.74	-54.08					1.566	40.4	41.73	33.44	22.84	25.2763	22.84	212.072
1.038	-9.295	-48.43	-50.93	-52.76					1.567	40.22	41.9	33.68	22.86	30.6279	22.86	211.893
1.036	-9.221	-48.39	-50.21	-51.59					1.568	40.06	42.08	33.96	22.88	22.7589	22.88	202.127
1.034	-9.147	-48.35	-49.56	-50.55					1.569	39.92	42.24	34.23	22.9	26.6078	22.9	199.327
1.032	-9.078	-48.32	-48.99	-49.62					1.57	39.77	42.43	34.49	22.92	31.642	22.92	198.079
1.03	-9.011	-48.3	-48.47	-48.78					1.571	39.65	42.64	34.8	22.94	28.2734	22.94	205.674
1.028	-8.942	-48.29	-48.01	-48.02					1.572	39.56	42.82	35.11	22.96	29.0006	22.96	223.604
1.026	-8.873	-48.28	-47.58	-47.32					1.573	39.44	43.04	35.41	22.98	25.7862	22.98	220.996
1.024	-8.809	-48.28	-47.2	-46.69					1.574	39.34	43.26	35.76	23	21.4416	23	208.534
1.022	-8.745	-48.28	-46.85	-46.11					1.575	39.25	43.49	36.1	23.02	23.6906	23.02	208.77
1.02	-8.681	-48.29	-46.53	-45.58					1.576	39.17	43.76	36.43	23.04	21.8614	23.04	212.003
1.018	-8.619	-48.31	-46.25	-45.09					1.577	39.14	44.01	36.78	23.06	19.9851	23.06	213.474
1.016	-8.558	-48.33	-45.98	-44.64					1.578	39.06	44.25	37.12	23.08	26.284	23.08	206.912
1.014	-8.499	-48.36	-45.75	-44.22					1.579	38.99	44.52	37.45	23.1	29.6346	23.1	204.833
1.012	-8.44	-48.39	-45.53	-43.83					1.58	38.94	44.82	37.84	23.12	30.1736	23.12	206.918
1.01	-8.381	-48.42	-45.34	-43.47					1.581	38.93	45.1	38.25	23.14	30.5167	23.14	199.417
1.008	-8.323	-48.46	-45.16	-43.14					1.582	38.9	45.42	38.62	23.16	25.8205	23.16	198.43
1.006	-8.266	-48.51	-45	-42.83					1.583	38.88	45.75	39.02	23.18	25.4884	23.18	204.181
1.004	-8.21	-48.56	-44.85	-42.54					1.584	38.9	46.07	39.45	23.2	27.6486	23.2	214.485
1.002	-8.155	-48.61	-44.72	-42.27					1.585	38.94	46.4	39.83	23.22	27.3317	23.22	218.272
1	-8.099	-48.67	-44.61	-42.02					1.586	38.94	46.72	40.25	23.24	29.2427	23.24	229.997
0.998	-8.047	-48.73	-44.5	-41.78					1.587	38.97	47.03	40.69	23.26	29.1015	23.26	212.323
0.996	-7.994	-48.79	-44.41	-41.56					1.588	39.02	47.37	41.1	23.28	22.8057	23.28	214.753
0.994	-7.942	-48.86	-44.33	-41.36					1.589	39.07	47.72	41.54	23.3	24.7519	23.3	207.494
0.992	-7.891	-48.93	-44.25	-41.17					1.59	39.14	48.07	41.98	23.32	25.823	23.32	215.649
0.99	-7.84	-49	-44.19	-40.99					1.591	39.22	48.43	42.41	23.34	30.7576	23.34	225.311
0.988	-7.792	-49.07	-44.14	-40.83					1.592	39.35	48.8	42.88	23.36	26.7464	23.36	213.698
0.986	-7.745	-49.15	-44.09	-40.67					1.593	39.45	49.19	43.36	23.38	29.3371	23.38	210.159
0.984	-7.696	-49.23	-44.05	-40.52					1.594	39.53	49.61	43.83	23.4	27.0135	23.4	218.081
0.982	-7.648	-49.31	-44.02	-40.39					1.595	39.63	50.01	44.31	23.42	32.3785	23.42	204.362
0.98	-7.599	-49.4	-44	-40.26					1.596	39.78	50.4	44.81	23.44	28.623	23.44	228.211
0.978	-7.552	-49.48	-43.98	-40.15					1.597	39.91	50.82	45.29	23.46	33.4189	23.46	230.253
0.976	-7.506	-49.57	-43.97	-40.04					1.598	40.05	51.24	45.77	23.48	27.5623	23.48	231.069
0.974	-7.459	-49.66	-43.97	-39.93					1.599	40.22	51.67	46.28	23.5	35.4159	23.5	201.92
0.972	-7.413	-49.76	-43.97	-39.84					1.6	40.38	52.13	46.75	23.52	22.1874	23.52	200.405
0.97	-7.367	-49.85	-43.97	-39.75					1.601	40.59	52.57	47.24	23.54	30.9967	23.54	220
0.968	-7.323	-49.95	-43.99	-39.67					1.602	40.84	53.02	47.76	23.56	20.2242	23.56	211.187
0.966	-7.279	-50.05	-44	-39.59					1.603	41.01	53.49	48.26	23.58	23.8363	23.58	201.413
0.964	-7.235	-50.16	-44.02	-39.52					1.604	41.19	53.96	48.78	23.6	28.6921	23.6	201.942
0.962	-7.191	-50.26	-44.05	-39.45					1.605	41.43	54.42	49.34	23.62	23.4944	23.62	214.851
0.96	-7.146	-50.37	-44.08	-39.4					1.606	41.67	54.9	49.87	23.64	27.4854	23.64	206.136
0.958	-7.104	-50.47	-44.12	-39.34					1.607	41.98	55.37	50.4	23.66	23.6165	23.66	216.375
0.956	-7.062	-50.58	-44.15	-39.29					1.608	42.24	55.84	50.95	23.68	34.9787	23.68	228.271
0.954	-7.02	-50.69	-44.19	-39.25					1.609	42.52	56.35	51.47	23.7	31.991	23.7	224.159
0.952	-6.978	-50.8	-44.24	-39.21					1.61	42.82	56.87	52.03	23.72	39.9575	23.72	194.504
0.95	-6.937	-50.92	-44.29	-39.18					1.611	43.18	57.39	52.6	23.74	26.9221	23.74	192.765
0.948	-6.895	-51.03	-44.34	-39.14					1.612	43.47	57.92	53.14	23.76	26.0896	23.76	183.938
0.946	-6.853	-51.15	-44.39	-39.11					1.613	43.71	58.43	53.68	23.78	27.0004	23.78	219.364
0.944	-6.812	-51.27	-44.45	-39.09					1.614	44.02	58.93	54.26	23.8	34.3157	23.8	229.809
0.942	-6.773	-51.38	-44.51	-39.07					1.615	44.37	59.47	54.81	23.82	36.2897	23.82	225.449
0.94	-6.732	-51.5	-44.57	-39.05					1.616	44.68	60.01	55.37	23.84	31.1692	23.84	205.368
0.938	-6.692	-51.62	-44.63	-39.03					1.617	45.02	60.54	55.97	23.86	28.3309	23.86	189.638
0.936	-6.652	-51.74	-44.7	-39.02					1.618	45.33	61.12	56.55	23.88	23.4564	23.88	213.883
0.934	-6.613	-51.86	-44.76	-39.01					1.619	45.67	61.68	57.11	23.9	27.2815	23.9	216.441
0.932	-6.575	-51.98	-44.84	-39					1.62	46.05	62.22	57.72	23.92	29.7856	23.92	212.041
0.93	-6.536	-52.1	-44.91	-38.99					1.621	46.39	62.77	58.3	23.94	23.1325	23.94	220.458
0.928	-6.498	-52.22	-44.98	-38.99					1.622	46.75	63.31	58.9	23.96	26.9261	23.96	223.305
0.926	-6.459	-52.34	-45.06	-38.99					1.623	47.14	63.89	59.53	23.98	27.5459	23.98	209.458
									1.624	47.51	64.5	60.11	24	21.4241	24	208.954
									1.625	47.91	65.08	60.7	24.02	24.5368	24.02	214.475
									1.626	48.31	65.63	61.34	24.04	28.5171	24.04	200.852
									1.627	48.71	66.21	61.95	24.06	24.2987	24.06	199.72
									1.628	49.1	66.8	62.55	24.08	22.6527	24.08	199.068
									1.629	49.52	67.37	63.2	24.1	26.8432	24.1	197.066
									1.63	49.96	67.99	63.79	24.12	27.5972	24.12	205.769
									1.631	50.37	68.61	64.4	24.14	26.2405	24.14	203.402
									1.632	50.81	69.19	65.05	24.16	28.2342	24.16	219.129
									1.633	51.22	69.79	65.67	24.18	33.6619	24.18	211.294
									1.634	51.74	70.39	66.27	24.2	29.8206	24.2	194.556
									1.635	52.17	70.99	66.96	24.22	25.6763	24.22	187.248
									1.636	52.57	71.63	67.6	24.24	28.1255	24.24	222.174
									1.637	53	72.26	68.22	24.26	20.3035	24.26	203.677
									1.638	53.47	72.84	68.87	24.28	27.2357	24.28	199.179
									1.639	53.91	73.46	69.51	24.3	26.9275	24.3	214.716
									1.64	54.38	74.07	70.14	24.32	24.5517	24.32	205.349
									1.641	54.83	74.68	70.8	24.34	31.1708	24.34	195.163
									1.642	55.3	75.32	71.45	24.36	30.7805	24.36	233.209
									1.643	55.82	75.95	72.07	24.38	25.3188	24.38	205.881
									1.644	56.31	76.57	72.73	24.4	33.7782	24.4	232.334
									1.645	56.81	77.23	73.39	24.42	31.6385	24.42	188.904
									1.646	57.3	77.9	74.04	24.44	28.1402	24.44	206.886
									1.647	57.82	78.51	74.7	24.46	29.9977	24.46	192.967
									1.648	58.3	79.17	75.37	24.48	29.8015	24.48	212.942
									1.649	58.77	79.79	76.01	24.5	22.9771	24.5	244.724
									1.65	59.29	80.4	76.7	24.52	20.0391	24.52	209.469
									1.651	59.78	81.06	77.36	24.54	34.4967	24.54	203.205
									1.652	60.26	81.7	78.01	24.56	36.8921	24.56	203.949
									1.653	60.77	82.34	78.72	24.58	28.6747	24.58	235.457
									1.654	61.29	82.98	79.41	24.6	33.4239	24.6	234.364
									1.655	61.72	83.59	80.07	24.62	22.5127	24.62	230.469
									1.656	62.22	84.22	80.76	24.64	27.9045	24.64	212.743
									1.657	62.72	84.88	81.46	24.66	18.8922	24.66	226.851
									1.658	63.23	85.52	82.1	24.68	23.5738	24.68	219.322
									1.659	63.76	86.18	82.79	24.7	24.1994	24.7	211.396
									1.66	64.26	86.86	83.46	24.72	25.5587	24.72	187.356
									1.661	64.78	87.5	84.12	24.74	31.3177	24.74	206.83
									1.662	65.3	88.16	84.81	24.76	37.4342	24.76	231.999
									1.663	65.82	88.8	85.48	24.78	26.0715	24.78	222.202
									1.664	66.34	89.46	86.17	24.8	30.0694	24.8	215.306
									1.665	66.88	90.11	86.91	24.82	27.2309	24.82	206.88
									1.666	67.38	90.81	87.59	24.84	29.904	24.84	222.67
									1.667	67.9	91.5	88.27	24.86	27.2807	24.86	228.555
									1.668	68.44	92.17	88.99	24.88	25.2301	24.88	221.7
									1.669	68.96	92.87	89.68	24.9	32.5368	24.9	231.482
									1.67	69.64	93.58	90.34	24.92	31.2651	24.92	227.959
									1.671	70.18	94.25	91.08	24.94	33.0787	24.94	220.089
									1.672	70.69	94.97	91.85	24.96	32.1471	24.96	226.325
									1.673	71.19	95.65	92.55	24.98	27.5119	24.98	214.637
									1.674	71.69	96.31	93.24	25	24.5648	25	210.783
									1.675	72.21	96.96	93.96	25.02	26.6421	25.02	221.593
									1.676	72.72	97.63	94.63	25.04	33.45	25.04	215.059
									1.677	73.28	98.32	95.32	25.06	29.7101	25.06	220.131
									1.678	73.86	98.96	96.05	25.08	23.5923	25.08	219.089
									1.679	74.37	99.67	96.78	25.1	24.55	25.1	211.887
									1.68	74.92	100.3	97.46	25.12	27.3672	25.12	224.535
									1.681	75.59	101	98.19	25.14	26.9622	25.14	209.579
									1.682	76.09	101.7	98.89	25.16	26.9529	25.16	225.583
									1.683	76.63	102.3	99.62	25.18	31.6069	25.18	232.373
									1.684	77.16	103	100.3	25.2	31.8646	25.2	225.04
									1.685	77.69	103.7	101.1	25.22	27.1571	25.22	211.583
									1.686	78.28	104.4	101.8	25.24	22.971	25.24	214.79
									1.687	78.77	105	102.5	25.26	28.4425	25.26	214.778
									1.688	79.33	105.7	103.2	25.28	35.3899	25.28	224.782
									1.689	79.89	106.4	103.9	25.3	28.9978	25.3	208.914
									1.69	80.43	107.1	104.6	25.32	30.9196	25.32	198.522
									1.691	81.04	107.8	105.3	25.34	39.3295	25.34	215.75
									1.692	81.67	108.5	106	25.36	28.1703	25.36	207.648
									1.693	82.35	109.2	106.7	25.38	22.6859	25.38	202.947
									1.694	82.92	109.9	107.4	25.4	28.6119	25.4	186.61
									1.695	83.5	110.6	108.1	25.42	23.8874	25.42	218.512
									1.696	84.04	111.3	108.9	25.44	21.8211	25.44	225.892
									1.697	84.58	112.1	109.7	25.46	17.1826	25.46	196.17
									1.698	85.13	112.7	110.4	25.48	28.9344	25.48	206.943
									1.699	85.67	113.4	111.2	25.5	30.9482	25.5	194.343
									1.7	86.21	114.1	112.1	25.52	24.3282	25.52	231.177
									1.701	86.77	114.8	112.7	25.54	37.0522	25.54	225.523
									1.702	87.34	115.5	113.5	25.56	22.5006	25.56	225.915
									1.703	87.87	116.1	114.2	25.58	26.347	25.58	200.162
									1.704	88.47	116.8	114.9	25.6	29.6118	25.6	211.801
									1.705	89.03	117.5	115.7	25.62	29.1507	25.62	196.158
									1.706	89.6	118.2	116.4	25.64	24.0258	25.64	212.073
									1.707	90.21	118.9	117.2	25.66	34.3153	25.66	224.875
									1.708	90.9	119.6	118	25.68	28.3359	25.68	230.942
									1.709	91.48	120.3	118.7	25.7	22.1652	25.7	229.703
									1.71	92.04	121	119.4	25.72	31.4495	25.72	223.779
									1.711	92.62	121.7	120.2	25.74	28.4692	25.74	227.809
									1.712	93.16	122.4	120.8	25.76	27.4105	25.76	237.759
									1.713	93.75	123.1	121.5	25.78	40.3151	25.78	219.768
									1.714	94.31	123.7	122.3	25.8	31.4009	25.8	208.676
									1.715	94.88	124.4	123.1	25.82	27.8582	25.82	211.861
									1.716	95.45	125.2	123.8	25.84	34.3566	25.84	221.471
									1.717	95.97	125.8	124.5	25.86	27.976	25.86	213.369
									1.718	96.56	126.5	125.2	25.88	21.4194	25.88	202.098
									1.719	97.12	127.2	125.9	25.9	24.9199	25.9	213.99
									1.72	97.69	127.9	126.7	25.92	30.1587	25.92	230.399
									1.721	98.27	128.6	127.4	25.94	29.406	25.94	232.409
									1.722	98.83	129.3	128.2	25.96	30.4881	25.96	214.06
									1.723	99.33	130	129	25.98	31.6127	25.98	214.718
									1.724	99.77	130.5	129.5	26	28.9978	26	216.08
									1.723	99.37	129.9	128.8	26.02	27.2559	26.02	207.343
									1.722	98.64	129.2	127.9	26.04	25.8314	26.04	226.989
									1.721	98.06	128.4	127.2	26.06	27.0004	26.06	222.554
									1.72	97.49	127.6	126.3	26.08	30.3679	26.08	203.881
									1.719	96.91	126.9	125.5	26.1	32.8191	26.1	209.78
									1.718	96.27	126.1	124.7	26.12	26.6652	26.12	220.655
									1.717	95.65	125.3	123.9	26.14	27.5608	26.14	221.805
									1.716	94.99	124.6	123	26.16	32.1662	26.16	234.341
									1.715	94.35	123.8	122.4	26.18	34.7298	26.18	222.462
									1.714	93.7	123	121.6	26.2	31.9998	26.2	221.754
									1.713	93.05	122.2	120.8	26.22	27.377	26.22	227.674
									1.712	92.45	121.4	120	26.24	30.5368	26.24	235.599
									1.711	91.78	120.7	119.2	26.26	24.6244	26.26	222.388
									1.71	91.13	120.1	118.4	26.28	24.8412	26.28	231.314
									1.709	90.56	119.5	117.6	26.3	33.8539	26.3	206.23
									1.708	89.99	118.8	116.7	26.32	33.0005	26.32	225.13
									1.707	89.34	118.1	115.9	26.34	32.7898	26.34	225.898
									1.706	88.75	117.4	115.1	26.36	31.5898	26.36	223.291
									1.705	88.15	116.7	114.3	26.38	36.7218	26.38	206.09
									1.704	87.51	116	113.5	26.4	18.3465	26.4	222.004
									1.703	86.88	115.2	112.7	26.42	26.2944	26.42	221.619
									1.702	86.33	114.6	111.9	26.44	39.0162	26.44	205.089
									1.701	85.69	113.9	111.2	26.46	46.8508	26.46	248.179
									1.7	85.08	113.2	110.3	26.48	27.7886	26.48	211.54
									1.699	84.49	112.6	109.6	26.5	26.0581	26.5	223.142
									1.698	83.89	111.9	108.8	26.52	19.5661	26.52	231.357
									1.697	83.27	111.2	108	26.54	30.6812	26.54	235.598
									1.696	82.65	110.5	107.2	26.56	31.1227	26.56	218.446
									1.695	82.04	109.8	106.5	26.58	28.4289	26.58	204.86
									1.694	81.42	109	105.8	26.6	32.1801	26.6	211.349
									1.693	80.82	108.2	105	26.62	34.6321	26.62	204.846
									1.692	80.23	107.5	104.2	26.64	26.2542	26.64	210.159
									1.691	79.66	106.8	103.4	26.66	24.7748	26.66	212.003
									1.69	79.09	106	102.6	26.68	30.277	26.68	205.219
									1.689	78.48	105.3	101.8	26.7	26.1355	26.7	218.399
									1.688	77.84	104.6	101.1	26.72	26.8476	26.72	207.598
									1.687	77.26	103.9	100.3	26.74	34.2259	26.74	218.296
									1.686	76.65	103.2	99.6	26.76	27.6059	26.76	225.333
									1.685	76.09	102.5	98.78	26.78	26.2523	26.78	242.564
									1.684	75.5	101.7	97.98	26.8	27.3707	26.8	234.372
									1.683	74.91	101	97.16	26.82	33.0911	26.82	208.168
									1.682	74.32	100.3	96.42	26.84	34.0556	26.84	200.926
									1.681	73.79	99.65	95.67	26.86	32.0005	26.86	210.383
									1.68	73.21	98.94	95.04	26.88	37.4703	26.88	227.49
									1.679	72.63	98.27	94.41	26.9	35.1586	26.9	242.267
									1.678	72.05	97.62	93.61	26.92	32.5401	26.92	223.744
									1.677	71.47	96.95	92.95	26.94	33.0906	26.94	201.973
									1.676	70.88	96.22	92.26	26.96	27.2123	26.96	210.876
									1.675	70.34	95.52	91.48	26.98	24.444	26.98	220.004
									1.674	69.85	94.84	90.73	27	27.115	27	232.691
									1.673	69.28	94.09	89.94	27.02	32.414	27.02	239.546
									1.672	68.71	93.36	89.27	27.04	28.3689	27.04	209.122
									1.671	68.17	92.7	88.51	27.06	21.0504	27.06	190.398
									1.67	67.65	92.05	87.82	27.08	30.3406	27.08	207.147
									1.669	67.08	91.32	87.14	27.1	28.125	27.1	216.211
									1.668	66.5	90.64	86.29	27.12	22.0004	27.12	210.486
									1.667	65.95	89.99	85.51	27.14	25.0603	27.14	222.116
									1.666	65.42	89.36	84.7	27.16	32.228	27.16	227.064
									1.665	64.85	88.71	83.99	27.18	29.7609	27.18	232.508
									1.664	64.35	88.01	83.3	27.2	28.7844	27.2	222.36
									1.663	63.82	87.32	82.58	27.22	28.0005	27.22	199.016
									1.662	63.24	86.64	81.85	27.24	27.3014	27.24	231.305
									1.661	62.7	85.96	81.14	27.26	24.0004	27.26	227.079
									1.66	62.13	85.25	80.39	27.28	24.6676	27.28	221.603
									1.659	61.6	84.54	79.67	27.3	29.4485	27.3	222.927
									1.658	61.06	83.92	78.99	27.32	32.4484	27.32	251.703
									1.657	60.51	83.29	78.27	27.34	27.0718	27.34	227.291
									1.656	59.94	82.64	77.6	27.36	27.9498	27.36	205.206
									1.655	59.4	81.97	76.93	27.38	27.0605	27.38	208.943
									1.654	58.86	81.29	76.27	27.4	29.0567	27.4	207.153
									1.653	58.31	80.64	75.51	27.42	34.9326	27.42	222.822
									1.652	57.76	79.94	74.79	27.44	29.1897	27.44	255.893
									1.651	57.21	79.28	74.07	27.46	25.2114	27.46	231.428
									1.65	56.67	78.64	73.38	27.48	37.0464	27.48	234.637
									1.649	56.16	77.98	72.7	27.5	32.5649	27.5	209.637
									1.648	55.62	77.33	71.99	27.52	30.2299	27.52	227.365
									1.647	55.05	76.64	71.29	27.54	23.9481	27.54	222.222
									1.646	54.53	75.97	70.67	27.56	34.8124	27.56	224.358
									1.645	54.02	75.34	69.95	27.58	37.0006	27.58	215.948
									1.644	53.48	74.66	69.21	27.6	27.3701	27.6	217.214
									1.643	52.95	73.99	68.55	27.62	27.346	27.62	234.423
									1.642	52.44	73.36	67.84	27.64	26.478	27.64	229.108
									1.641	51.9	72.71	67.14	27.66	27.4789	27.66	244.494
									1.64	51.39	72.04	66.47	27.68	29.4401	27.68	233.009
									1.639	50.89	71.42	65.79	27.7	27.2039	27.7	227.402
									1.638	50.37	70.75	65.09	27.72	30.7497	27.72	230.718
									1.637	49.86	70.1	64.5	27.74	27.738	27.74	208.98
									1.636	49.34	69.46	63.79	27.76	26.9118	27.76	228.861
									1.635	48.85	68.84	63.08	27.78	29.2306	27.78	237.735
									1.634	48.36	68.22	62.44	27.8	31.7877	27.8	212.94
									1.633	47.88	67.6	61.76	27.82	27.2499	27.82	210.929
									1.632	47.41	67.02	61.1	27.84	34.6428	27.84	225.656
									1.631	46.92	66.37	60.46	27.86	35.4609	27.86	240.077
									1.63	46.42	65.73	59.81	27.88	29.0266	27.88	239.795
									1.629	45.91	65.12	59.14	27.9	30.49	27.9	224.597
									1.628	45.41	64.47	58.47	27.92	34.3021	27.92	225.965
									1.627	44.96	63.83	57.81	27.94	32.5887	27.94	226.984
									1.626	44.48	63.2	57.13	27.96	32.0251	27.96	217.294
									1.625	44	62.6	56.59	27.98	36.7233	27.98	216.546
									1.624	43.51	61.95	55.99	28	32.3895	28	220.784
									1.623	43	61.34	55.28	28.02	30.7879	28.02	233.35
									1.622	42.5	60.72	54.6	28.04	27.348	28.04	235.742
									1.621	42.05	60.17	53.91	28.06	26.6927	28.06	230.831
									1.62	41.56	59.56	53.29	28.08	26.1442	28.08	220.129
									1.619	41.06	58.93	52.72	28.1	28.7157	28.1	229.149
									1.618	40.6	58.33	52.06	28.12	27.7692	28.12	216.209
									1.617	40.12	57.73	51.39	28.14	36.6016	28.14	223.506
									1.616	39.65	57.11	50.76	28.16	23.4474	28.16	252.11
									1.615	39.18	56.51	50.15	28.18	24.5947	28.18	236.427
									1.614	38.71	55.96	49.51	28.2	23.9113	28.2	198.117
									1.613	38.29	55.34	48.92	28.22	27.0313	28.22	243.966
									1.612	37.84	54.74	48.3	28.24	22.7022	28.24	220.026
									1.611	37.37	54.13	47.67	28.26	27.9613	28.26	207.889
									1.61	36.93	53.51	47.05	28.28	34.205	28.28	248.816
									1.609	36.49	52.93	46.43	28.3	26.9217	28.3	228.531
									1.608	36.02	52.35	45.79	28.32	26.0585	28.32	221.899
									1.607	35.58	51.74	45.19	28.34	27.0379	28.34	204.752
									1.606	35.15	51.17	44.6	28.36	28.1983	28.36	224.217
									1.605	34.69	50.61	43.99	28.38	39.9501	28.38	237.927
									1.604	34.25	50.03	43.41	28.4	30.247	28.4	225.324
									1.603	33.84	49.45	42.88	28.42	29.0458	28.42	239.324
									1.602	33.38	48.88	42.26	28.44	28.0664	28.44	238.136
									1.601	32.94	48.28	41.71	28.46	23.4336	28.46	211.516
									1.6	32.52	47.73	41.17	28.48	31.0348	28.48	253.639
									1.599	32.08	47.19	40.59	28.5	33.7414	28.5	224.974
									1.598	31.66	46.59	40.03	28.52	27.1902	28.52	207.234
									1.597	31.24	46.06	39.52	28.54	21.8473	28.54	216.632
									1.596	30.8	45.52	38.94	28.56	25.0502	28.56	223.053
									1.595	30.39	44.94	38.34	28.58	29.1576	28.58	224.004
									1.594	30.01	44.4	37.78	28.6	27.6946	28.6	233.227
									1.593	29.6	43.87	37.21	28.62	36.7204	28.62	250.94
									1.592	29.22	43.3	36.64	28.64	39.2734	28.64	235.642
									1.591	28.82	42.75	36.09	28.66	30.5219	28.66	237.189
									1.59	28.41	42.2	35.51	28.68	27.0004	28.68	230.715
									1.589	28	41.63	34.99	28.7	36.3137	28.7	228.665
									1.588	27.62	41.1	34.46	28.72	36.4855	28.72	227.404
									1.587	27.2	40.56	33.9	28.74	35.872	28.74	233.489
									1.586	26.81	40.04	33.36	28.76	38.8101	28.76	240.417
									1.585	26.42	39.5	32.85	28.78	33.0108	28.78	241.421
									1.584	26.02	38.98	32.29	28.8	32.4951	28.8	245.499
									1.583	25.65	38.44	31.77	28.82	33.2948	28.82	240.345
									1.582	25.29	37.92	31.27	28.84	32.5588	28.84	236.625
									1.581	24.91	37.4	30.73	28.86	31.5018	28.86	235.006
									1.58	24.54	36.89	30.22	28.88	31.3959	28.88	218.985
									1.579	24.18	36.38	29.74	28.9	33.0837	28.9	218.464
									1.578	23.8	35.87	29.28	28.92	32.4383	28.92	220.184
									1.577	23.43	35.35	28.81	28.94	35.5031	28.94	216.265
									1.576	23.09	34.84	28.31	28.96	38.997	28.96	235.946
									1.575	22.72	34.32	27.79	28.98	39.3763	28.98	232.236
									1.574	22.38	33.8	27.31	29	39.2906	29	212.453
									1.573	22.03	33.32	26.85	29.02	35.3258	29.02	207.006
									1.572	21.67	32.85	26.35	29.04	28.7457	29.04	214.336
									1.571	21.35	32.36	25.85	29.06	26.2934	29.06	226.883
									1.57	21.05	31.89	25.39	29.08	26.1811	29.08	216.73
									1.569	20.69	31.41	24.91	29.1	25.51	29.1	194.57
									1.568	20.35	30.95	24.42	29.12	29.5386	29.12	227.851
									1.567	20.02	30.51	23.96	29.14	30.5238	29.14	237.158
									1.566	19.67	30.05	23.47	29.16	38.2941	29.16	243.315
									1.565	19.35	29.57	23	29.18	29.9868	29.18	215.625
									1.564	19.03	29.1	22.57	29.2	25.4427	29.2	200.615
									1.563	18.69	28.63	22.1	29.22	28.0005	29.22	212.172
									1.562	18.37	28.16	21.64	29.24	27.7867	29.24	227.859
									1.561	18.06	27.7	21.22	29.26	25.828	29.26	233.711
									1.56	17.73	27.24	20.76	29.28	24.3281	29.28	221.446
									1.559	17.43	26.77	20.33	29.3	29.4009	29.3	241.444
									1.558	17.12	26.33	19.91	29.32	37.9041	29.32	230.607
									1.557	16.8	25.86	19.49	29.34	33.9936	29.34	254.883
									1.556	16.51	25.39	19.08	29.36	32.035	29.36	220.607
									1.555	16.22	24.98	18.68	29.38	28.152	29.38	226.738
									1.554	15.91	24.55	18.27	29.4	29.8834	29.4	240.184
									1.553	15.62	24.11	17.85	29.42	26.3173	29.42	235.479
									1.552	15.34	23.7	17.47	29.44	28.6981	29.44	239.482
									1.551	15.04	23.28	17.06	29.46	29.8798	29.46	211.864
									1.55	14.76	22.83	16.65	29.48	30.0005	29.48	229.471
									1.549	14.49	22.43	16.28	29.5	36.7049	29.5	244.737
									1.548	14.2	22.01	15.9	29.52	34.7311	29.52	231.474
									1.547	13.93	21.59	15.48	29.54	33.2038	29.54	225.613
									1.546	13.68	21.2	15.13	29.56	32.2215	29.56	247.486
									1.545	13.42	20.8	14.78	29.58	25.9581	29.58	219.26
									1.544	13.16	20.41	14.4	29.6	29.8775	29.6	203.595
									1.543	12.93	20.02	14.05	29.62	29.8586	29.62	212.713
									1.542	12.66	19.62	13.69	29.64	35.2403	29.64	250.976
									1.541	12.42	19.23	13.33	29.66	35.31	29.66	218.246
									1.54	12.17	18.85	12.99	29.68	28.7822	29.68	211.282
									1.539	11.9	18.48	12.64	29.7	35.469	29.7	223.791
									1.538	11.65	18.09	12.27	29.72	42.2218	29.72	218.066
									1.537	11.41	17.72	11.95	29.74	35.9217	29.74	217.723
									1.536	11.15	17.36	11.62	29.76	30.4313	29.76	223.85
									1.535	10.92	16.98	11.29	29.78	30.0005	29.78	226.004
									1.534	10.69	16.64	10.98	29.8	32.109	29.8	222.816
									1.533	10.44	16.29	10.65	29.82	31.4647	29.82	225.582
									1.532	10.21	15.92	10.32	29.84	27.541	29.84	222.247
									1.531	9.988	15.57	10.01	29.86	21.342	29.86	225.581
									1.53	9.758	15.22	9.706	29.88	26.6846	29.88	231.1
									1.529	9.539	14.86	9.391	29.9	36.6015	29.9	227.623
									1.528	9.326	14.52	9.114	29.92	31.5968	29.92	228.717
									1.527	9.098	14.17	8.825	29.94	27.9357	29.94	223.048
									1.526	8.886	13.83	8.52	29.96	24.4501	29.96	229.118
									1.525	8.674	13.5	8.247	29.98	26.6587	29.98	219.396
									1.524	8.452	13.17	7.967	30	25.3582	30	231.389
									1.523	8.249	12.85	7.671	30.02	27.9027	30.02	241.875
									1.522	8.046	12.54	7.401	30.04	35.8818	30.04	226.088
									1.521	7.833	12.23	7.14	30.06	34.0366	30.06	215.744
									1.52	7.638	11.91	6.86	30.08	36.0471	30.08	216.91
									1.519	7.438	11.61	6.615	30.1	33.0005	30.1	217.996
									1.518	7.232	11.3	6.376	30.12	32.2124	30.12	207.688
									1.517	7.044	10.98	6.103	30.14	28.8215	30.14	238.453
									1.516	6.858	10.68	5.857	30.16	27.6892	30.16	240.05
									1.515	6.664	10.38	5.626	30.18	26.6752	30.18	259.035
									1.514	6.493	10.08	5.371	30.2	30.3147	30.2	242.175
									1.513	6.311	9.788	5.143	30.22	25.2813	30.22	256.008
									1.512	6.115	9.497	4.911	30.24	27.7815	30.24	229.922
									1.511	5.941	9.201	4.659	30.26	25.0503	30.26	264.525
									1.51	5.768	8.927	4.44	30.28	26.4421	30.28	221.455
									1.509	5.585	8.645	4.226	30.3	39.7938	30.3	265.95
									1.508	5.418	8.357	3.983	30.32	21.1867	30.32	261.053
									1.507	5.252	8.105	3.772	30.34	35.5435	30.34	264.882
									1.506	5.072	7.836	3.563	30.36	28.4095	30.36	276.391
									1.505	4.907	7.558	3.327	30.38	30.7822	30.38	283.476
									1.504	4.745	7.301	3.122	30.4	29.1856	30.4	245.891
									1.503	4.574	7.04	2.93	30.42	36.9817	30.42	264.174
									1.502	4.421	6.769	2.714	30.44	36.2683	30.44	265.272
									1.501	4.262	6.525	2.523	30.46	40.228	30.46	269.232
									1.5	4.089	6.274	2.341	30.48	44.2999	30.48	273.304
									1.499	3.935	6.016	2.142	30.5	31.3276	30.5	247.445
									1.498	3.784	5.775	1.959	30.52	33.4842	30.52	244.137
									1.497	3.621	5.528	1.788	30.54	41.8651	30.54	246.529
									1.496	3.473	5.277	1.585	30.56	43.2586	30.56	240.325
									1.495	3.328	5.044	1.405	30.58	43.0007	30.58	258.925
									1.494	3.168	4.801	1.239	30.6	35.9933	30.6	236.872
									1.493	3.024	4.57	1.053	30.62	40.4773	30.62	226.703
									1.492	2.88	4.353	0.8725	30.64	40.7041	30.64	229.982
									1.491	2.724	4.12	0.7117	30.66	42.8326	30.66	223.978
									1.49	2.589	3.888	0.5265	30.68	36.3488	30.68	224.329
									1.489	2.454	3.673	0.3555	30.7	28.6112	30.7	243.132
									1.488	2.308	3.449	0.2087	30.72	30.4605	30.72	251.121
									1.487	2.171	3.217	0.03626	30.74	32.9975	30.74	226.744
									1.486	2.034	3.003	-0.1304	30.76	29.789	30.76	218.103
									1.485	1.887	2.782	-0.2762	30.78	25.9713	30.78	238.868
									1.484	1.758	2.557	-0.4447	30.8	25.9883	30.8	241.619
									1.483	1.627	2.356	-0.6032	30.82	30.3133	30.82	236.263
									1.482	1.483	2.144	-0.7369	30.84	37.1688	30.84	239.646
									1.481	1.359	1.926	-0.9018	30.86	38.4058	30.86	224.594
									1.48	1.231	1.728	-1.054	30.88	32.1223	30.88	221.395
									1.479	1.095	1.522	-1.179	30.9	32.6867	30.9	235.756
									1.478	0.9821	1.309	-1.331	30.92	38.1514	30.92	226.743
									1.477	0.8578	1.12	-1.477	30.94	33.953	30.94	233.591
									1.476	0.722	0.9183	-1.599	30.96	28.3847	30.96	244.966
									1.475	0.6058	0.717	-1.752	30.98	25.3092	30.98	241.464
									1.474	0.4836	0.5389	-1.898	31	32.7037	31	233.023
									1.473	0.3483	0.3455	-2.016	31.02	25.1353	31.02	244.869
									1.472	0.2359	0.1501	-2.152	31.04	21.9666	31.04	250.004
									1.471	0.1188	-0.02895	-2.288	31.06	29.8015	31.06	242.35
									1.47	-0.01125	-0.2257	-2.4	31.08	35.1797	31.08	212.509
									1.469	-0.1207	-0.4205	-2.536	31.1	30.8983	31.1	207.27
									1.468	-0.2379	-0.5941	-2.671	31.12	28.4461	31.12	241.069
									1.467	-0.3677	-0.7786	-2.779	31.14	39.7192	31.14	227.143
									1.466	-0.4742	-0.9618	-2.908	31.16	32.6091	31.16	232.543
									1.465	-0.5884	-1.125	-3.042	31.18	37.3038	31.18	225.945
									1.464	-0.71	-1.303	-3.145	31.2	39.2742	31.2	259.695
									1.463	-0.8155	-1.472	-3.271	31.22	30.9409	31.22	243.394
									1.462	-0.9271	-1.62	-3.4	31.24	30.0395	31.24	218.978
									1.461	-1.049	-1.799	-3.503	31.26	30.8723	31.26	243.48
									1.46	-1.15	-1.976	-3.625	31.28	24.0171	31.28	268.942
									1.459	-1.259	-2.135	-3.75	31.3	30.8392	31.3	225.041
									1.458	-1.376	-2.306	-3.845	31.32	41.5199	31.32	246.955
									1.457	-1.475	-2.483	-3.96	31.34	28.8991	31.34	255.465
									1.456	-1.577	-2.639	-4.084	31.36	28.0005	31.36	221.238
									1.455	-1.694	-2.812	-4.176	31.38	26.212	31.38	266.292
									1.454	-1.795	-2.986	-4.291	31.4	33.8625	31.4	270.257
									1.453	-1.898	-3.138	-4.41	31.42	40.9709	31.42	246.976
									1.452	-2.011	-3.305	-4.5	31.44	39.504	31.44	266.307
									1.451	-2.103	-3.471	-4.607	31.46	32.5051	31.46	256.372
									1.45	-2.2	-3.621	-4.721	31.48	31.0005	31.48	263.285
									1.449	-2.309	-3.786	-4.81	31.5	37.9319	31.5	255.992
									1.448	-2.399	-3.946	-4.913	31.52	38.5017	31.52	240.263
									1.447	-2.495	-4.091	-5.027	31.54	33.6276	31.54	250.58
									1.446	-2.605	-4.254	-5.111	31.56	34.1217	31.56	255.98
									1.445	-2.689	-4.413	-5.206	31.58	44.6243	31.58	249.817
									1.444	-2.785	-4.551	-5.317	31.6	40.9998	31.6	247.671
									1.443	-2.89	-4.705	-5.397	31.62	35.7084	31.62	232.498
									1.442	-2.98	-4.861	-5.495	31.64	38.1277	31.64	254.024
									1.441	-3.07	-5.001	-5.605	31.66	35.1626	31.66	239.347
									1.44	-3.173	-5.151	-5.68	31.68	31.4135	31.68	241.927
									1.439	-3.257	-5.303	-5.764	31.7	30.4372	31.7	261.257
									1.438	-3.347	-5.438	-5.869	31.72	33.2565	31.72	253.779
									1.437	-3.445	-5.587	-5.942	31.74	32.3465	31.74	261.142
									1.436	-3.529	-5.735	-6.031	31.76	26.9951	31.76	264.476
									1.435	-3.623	-5.861	-6.132	31.78	25.9618	31.78	246.313
									1.434	-3.727	-6.008	-6.208	31.8	24.6983	31.8	237.522
									1.433	-3.814	-6.151	-6.292	31.82	29.0287	31.82	237.882
									1.432	-3.903	-6.277	-6.394	31.84	36.3262	31.84	234.399
									1.431	-4.001	-6.419	-6.464	31.86	43.9491	31.86	224.024
									1.43	-4.079	-6.561	-6.543	31.88	51.8326	31.88	226.681
									1.429	-4.17	-6.686	-6.638	31.9	36.0778	31.9	236.368
									1.428	-4.266	-6.827	-6.711	31.92	31.3488	31.92	230.669
									1.427	-4.343	-6.963	-6.783	31.94	33.7942	31.94	233.482
									1.426	-4.431	-7.085	-6.881	31.96	34.0076	31.96	226.237
									1.425	-4.535	-7.227	-6.949	31.98	40.7971	31.98	232.685
									1.424	-4.618	-7.359	-7.02	32	25.228	32	253.914
									1.423	-4.708	-7.477	-7.119	32.02	20.6958	32.02	228.565
									1.422	-4.804	-7.614	-7.188	32.04	25.757	32.04	228.643
									1.421	-4.875	-7.747	-7.256	32.06	34.6593	32.06	273.613
									1.42	-4.962	-7.862	-7.353	32.08	30.02	32.08	240.456
									1.419	-5.056	-7.995	-7.432	32.1	34.2548	32.1	267.236
									1.418	-5.13	-8.123	-7.49	32.12	29.7396	32.12	239.723
									1.417	-5.213	-8.239	-7.581	32.14	29.3048	32.14	238.785
									1.416	-5.307	-8.373	-7.65	32.16	38.9442	32.16	244.192
									1.415	-5.376	-8.5	-7.714	32.18	28.2045	32.18	237.167
									1.414	-5.462	-8.61	-7.804	32.2	31.1368	32.2	252.702
									1.413	-5.548	-8.738	-7.869	32.22	34.0999	32.22	247.186
									1.412	-5.62	-8.864	-7.934	32.24	37.9788	32.24	254.815
									1.411	-5.703	-8.972	-8.022	32.26	33.0822	32.26	213.684
									1.41	-5.793	-9.098	-8.095	32.28	31.0702	32.28	232.256
									1.409	-5.865	-9.218	-8.153	32.3	28.1742	32.3	240.57
									1.408	-5.947	-9.322	-8.242	32.32	27.0755	32.32	230.836
									1.407	-6.032	-9.447	-8.31	32.34	29.7026	32.34	256.127
									1.406	-6.099	-9.567	-8.368	32.36	34.4082	32.36	231.718
									1.405	-6.176	-9.671	-8.452	32.38	28.9757	32.38	216.799
									1.404	-6.259	-9.796	-8.523	32.4	24.6444	32.4	246.091
									1.403	-6.328	-9.915	-8.581	32.42	37.1006	32.42	232.327
									1.402	-6.407	-10.01	-8.665	32.44	32.021	32.44	221.638
									1.401	-6.491	-10.13	-8.732	32.46	33.108	32.46	247.976
									1.4	-6.56	-10.25	-8.789	32.48	30.2133	32.48	243.871
									1.399	-6.636	-10.35	-8.869	32.5	34.1569	32.5	235.609
									1.398	-6.719	-10.47	-8.935	32.52	37.4282	32.52	259.024
									1.397	-6.784	-10.58	-8.984	32.54	36.6143	32.54	255.131
									1.396	-6.861	-10.68	-9.07	32.56	33.9747	32.56	231.452
									1.395	-6.948	-10.8	-9.136	32.58	42.7987	32.58	219.062
									1.394	-7.011	-10.92	-9.19	32.6	34.0827	32.6	229.048
									1.393	-7.086	-11.02	-9.265	32.62	32.1189	32.62	243.327
									1.392	-7.165	-11.14	-9.334	32.64	27.7227	32.64	231.465
									1.391	-7.227	-11.25	-9.385	32.66	26.5644	32.66	236.535
									1.39	-7.305	-11.35	-9.464	32.68	29.4477	32.68	244.031
									1.389	-7.385	-11.47	-9.535	32.7	27.9443	32.7	245.85
									1.388	-7.455	-11.57	-9.59	32.72	31.0674	32.72	246.403
									1.387	-7.533	-11.67	-9.667	32.74	31.0989	32.74	247.884
									1.386	-7.616	-11.78	-9.742	32.76	23.7264	32.76	240.894
									1.385	-7.687	-11.89	-9.789	32.78	22.6829	32.78	232.28
									1.384	-7.766	-11.98	-9.871	32.8	28.1281	32.8	234.869
									1.383	-7.843	-12.1	-9.951	32.82	33.8345	32.82	231.63
									1.382	-7.907	-12.2	-10	32.84	32.6183	32.84	245.105
									1.381	-7.988	-12.29	-10.08	32.86	25.4539	32.86	247.062
									1.38	-8.077	-12.41	-10.15	32.88	29.72	32.88	228.368
									1.379	-8.141	-12.52	-10.21	32.9	31.3843	32.9	226.079
									1.378	-8.224	-12.62	-10.29	32.92	28.6016	32.92	223.605
									1.377	-8.316	-12.73	-10.37	32.94	28.3155	32.94	236.526
									1.376	-8.39	-12.83	-10.42	32.96	26.343	32.96	246.157
									1.375	-8.476	-12.93	-10.51	32.98	34.9234	32.98	234.307
									1.374	-8.568	-13.04	-10.59	33	38.5855	33	220.218
									1.373	-8.638	-13.14	-10.65	33.02	30.5992	33.02	248.013
									1.372	-8.725	-13.24	-10.73	33.04	32.2859	33.04	254.735
									1.371	-8.818	-13.34	-10.81	33.06	31.1976	33.06	248.981
									1.37	-8.889	-13.45	-10.87	33.08	41.2294	33.08	249.71
									1.369	-8.977	-13.54	-10.95	33.1	29.9977	33.1	253.633
									1.368	-9.064	-13.65	-11.05	33.12	30.1938	33.12	248.361
									1.367	-9.131	-13.76	-11.1	33.14	32.5189	33.14	223.504
									1.366	-9.22	-13.85	-11.18	33.16	38.406	33.16	228.746
									1.365	-9.31	-13.96	-11.26	33.18	27.9368	33.18	208.117
									1.364	-9.384	-14.06	-11.32	33.2	25.9112	33.2	239.944
									1.363	-9.467	-14.15	-11.42	33.22	19.0559	33.22	237.006
									1.362	-9.549	-14.27	-11.49	33.24	46.1943	33.24	269.074
									1.361	-9.614	-14.37	-11.56	33.26	32.7404	33.26	244.319
									1.36	-9.693	-14.46	-11.64	33.28	32.9272	33.28	233.685
									1.359	-9.775	-14.58	-11.74	33.3	33.9127	33.3	245.752
									1.358	-9.837	-14.68	-11.81	33.32	31.3324	33.32	225.661
									1.357	-9.914	-14.77	-11.89	33.34	31.0034	33.34	237.776
									1.356	-9.995	-14.89	-11.98	33.36	25.9157	33.36	233.206
									1.355	-10.06	-14.99	-12.05	33.38	30.7877	33.38	245.248
									1.354	-10.14	-15.08	-12.13	33.4	28.7749	33.4	240.73
									1.353	-10.22	-15.2	-12.24	33.42	25.6431	33.42	238.197
									1.352	-10.29	-15.31	-12.31	33.44	33.4105	33.44	241.083
									1.351	-10.38	-15.4	-12.4	33.46	34.5101	33.46	250.904
									1.35	-10.46	-15.51	-12.51	33.48	34.7267	33.48	244.629
									1.349	-10.52	-15.62	-12.59	33.5	33.5928	33.5	232.554
									1.348	-10.6	-15.72	-12.68	33.52	28.9085	33.52	223.53
									1.347	-10.69	-15.84	-12.79	33.54	30.3076	33.54	239.53
									1.346	-10.76	-15.94	-12.87	33.56	28.1565	33.56	238.738
									1.345	-10.84	-16.03	-12.97	33.58	30.3401	33.58	230.547
									1.344	-10.92	-16.15	-13.1	33.6	30.6021	33.6	239.163
									1.343	-10.99	-16.26	-13.21	33.62	32.4729	33.62	235.618
									1.342	-11.08	-16.36	-13.3	33.64	32.2097	33.64	234.673
									1.341	-11.16	-16.49	-13.42	33.66	25.7035	33.66	237.834
									1.34	-11.23	-16.6	-13.53	33.68	22.5186	33.68	240.672
									1.339	-11.31	-16.71	-13.64	33.7	27.4572	33.7	250.431
									1.338	-11.4	-16.83	-13.77	33.72	27.7297	33.72	255.553
									1.337	-11.48	-16.94	-13.88	33.74	27.0853	33.74	245.898
									1.336	-11.57	-17.05	-14	33.76	31.1308	33.76	228.915
									1.335	-11.66	-17.18	-14.13	33.78	31.2417	33.78	224.327
									1.334	-11.73	-17.3	-14.25	33.8	30.6452	33.8	239.567
									1.333	-11.83	-17.43	-14.4	33.82	29.9747	33.82	238.198
									1.332	-11.92	-17.56	-14.55	33.84	36.7508	33.84	225.169
									1.331	-11.98	-17.68	-14.67	33.86	36.0375	33.86	252.691
									1.33	-12.07	-17.79	-14.8	33.88	29.8594	33.88	247.739
									1.329	-12.16	-17.93	-14.96	33.9	33.4201	33.9	256.558
									1.328	-12.24	-18.06	-15.1	33.92	33.6118	33.92	250.523
									1.327	-12.33	-18.18	-15.25	33.94	38.739	33.94	236.412
									1.326	-12.42	-18.33	-15.42	33.96	39.4174	33.96	254.441
									1.325	-12.5	-18.46	-15.56	33.98	31.3197	33.98	247.951
									1.324	-12.59	-18.59	-15.71	34	22.8506	34	247.13
									1.323	-12.68	-18.73	-15.89	34.02	32.3206	34.02	255.101
									1.322	-12.76	-18.87	-16.06	34.04	37.1264	34.04	228.724
									1.321	-12.85	-19.01	-16.22	34.06	27.7294	34.06	247.204
									1.32	-12.95	-19.16	-16.41	34.08	38.4584	34.08	219.162
									1.319	-13.03	-19.31	-16.59	34.1	25.2435	34.1	215.256
									1.318	-13.13	-19.45	-16.75	34.12	28.3705	34.12	251.476
									1.317	-13.22	-19.61	-16.96	34.14	33.7545	34.14	243.467
									1.316	-13.3	-19.77	-17.15	34.16	28.1823	34.16	254.251
									1.315	-13.4	-19.93	-17.33	34.18	36.9962	34.18	216.058
									1.314	-13.49	-20.11	-17.54	34.2	36.9971	34.2	262.95
									1.313	-13.57	-20.28	-17.75	34.22	32.2085	34.22	223.755
									1.312	-13.67	-20.44	-17.93	34.24	30.1292	34.24	222.024
									1.311	-13.77	-20.62	-18.16	34.26	29.0813	34.26	257.722
									1.31	-13.87	-20.8	-18.37	34.28	36.1698	34.28	249.383
									1.309	-13.96	-20.98	-18.58	34.3	37.8722	34.3	244.481
									1.308	-14.07	-21.17	-18.83	34.32	31.1681	34.32	252.572
									1.307	-14.15	-21.35	-19.06	34.34	29.1639	34.34	236.472
									1.306	-14.26	-21.53	-19.28	34.36	30.6237	34.36	237.86
									1.305	-14.37	-21.74	-19.53	34.38	38.1352	34.38	248.535
									1.304	-14.46	-21.92	-19.77	34.4	30.7369	34.4	230.146
									1.303	-14.57	-22.11	-20	34.42	28.0031	34.42	243.553
									1.302	-14.68	-22.32	-20.27	34.44	30.9192	34.44	233.913
									1.301	-14.78	-22.52	-20.52	34.46	30.5784	34.46	238.626
									1.3	-14.89	-22.72	-20.76	34.48	34.1374	34.48	230.624
									1.299	-15	-22.93	-21.03	34.5	28.6464	34.5	243.026
									1.298	-15.1	-23.14	-21.31	34.52	36.0135	34.52	257.857
									1.297	-15.22	-23.34	-21.58	34.54	35.7274	34.54	261.607
									1.296	-15.33	-23.56	-21.87	34.56	36.2481	34.56	252.933
									1.295	-15.44	-23.77	-22.16	34.58	34.3121	34.58	259.279
									1.294	-15.56	-23.99	-22.42	34.6	29.303	34.6	249.339
									1.293	-15.69	-24.21	-22.72	34.62	29.0916	34.62	243.19
									1.292	-15.8	-24.42	-23.03	34.64	28.9506	34.64	246.316
									1.291	-15.93	-24.65	-23.31	34.66	34.0386	34.66	242.524
									1.29	-16.05	-24.89	-23.62	34.68	38.5503	34.68	230.891
									1.289	-16.17	-25.12	-23.94	34.7	36.0743	34.7	232.365
									1.288	-16.31	-25.34	-24.25	34.72	34.563	34.72	252.877
									1.287	-16.45	-25.57	-24.58	34.74	33.5773	34.74	279.146
									1.286	-16.57	-25.79	-24.92	34.76	33.0036	34.76	290.652
									1.285	-16.72	-26.01	-25.22	34.78	31.8611	34.78	259.919
									1.284	-16.86	-26.25	-25.56	34.8	30.3557	34.8	246.042
									1.283	-16.99	-26.48	-25.9	34.82	33.3657	34.82	235.651
									1.282	-17.15	-26.71	-26.23	34.84	36.4135	34.84	234.366
									1.281	-17.3	-26.95	-26.58	34.86	33.0036	34.86	243.658
									1.28	-17.45	-27.17	-26.94	34.88	30.7944	34.88	230.822
									1.279	-17.61	-27.4	-27.31	34.9	24.2383	34.9	220.942
									1.278	-17.78	-27.65	-27.67	34.92	26.4455	34.92	251.428
									1.277	-17.93	-27.89	-28.04	34.94	41.8501	34.94	259.58
									1.276	-18.09	-28.12	-28.39	34.96	43.0776	34.96	242.386
									1.275	-18.27	-28.38	-28.76	34.98	35.8572	34.98	264.336
									1.274	-18.43	-28.61	-29.14	35	38.3389	35	240.361
									1.273	-18.62	-28.84	-29.51	35.02	28.8671	35.02	228.63
									1.272	-18.8	-29.1	-29.89	35.04	27.9978	35.04	215.401
									1.271	-18.97	-29.33	-30.29	35.06	28.539	35.06	233.06
									1.27	-19.17	-29.57	-30.67	35.08	34.1345	35.08	215.658
									1.269	-19.35	-29.82	-31.07	35.1	35.5239	35.1	252.988
									1.268	-19.54	-30.06	-31.48	35.12	26.6519	35.12	271.979
									1.267	-19.73	-30.3	-31.87	35.14	49.8052	35.14	271.923
									1.266	-19.92	-30.55	-32.28	35.16	20.4255	35.16	256.254
									1.265	-20.1	-30.78	-32.69	35.18	41.2338	35.18	213.51
									1.264	-20.29	-31.02	-33.09	35.2	32.5519	35.2	244.096
									1.263	-20.48	-31.28	-33.52	35.22	32.0035	35.22	238.636
									1.262	-20.65	-31.51	-33.96	35.24	32.9007	35.24	250.626
									1.261	-20.83	-31.76	-34.38	35.26	30.3558	35.26	240.554
									1.26	-21	-32.01	-34.79	35.28	30.8595	35.28	238.12
									1.259	-21.17	-32.24	-35.22	35.3	38.5673	35.3	243.028
									1.258	-21.34	-32.47	-35.64	35.32	38.3634	35.32	248.95
									1.257	-21.51	-32.72	-36.05	35.34	41.9958	35.34	256.379
									1.256	-21.66	-32.95	-36.5	35.36	35.2129	35.36	249.457
									1.255	-21.82	-33.17	-36.92	35.38	33.7559	35.38	259.116
									1.254	-21.97	-33.41	-37.36	35.4	35.4727	35.4	241.587
									1.253	-22.11	-33.62	-37.8	35.42	35.2868	35.42	247.651
									1.252	-22.26	-33.84	-38.2	35.44	31.5156	35.44	230.001
									1.251	-22.4	-34.08	-38.61	35.46	37.4368	35.46	239.622
									1.25	-22.53	-34.29	-39.06	35.48	39.6868	35.48	259.461
									1.249	-22.67	-34.52	-39.5	35.5	37.1009	35.5	256.781
									1.248	-22.8	-34.74	-39.95	35.52	42.1342	35.52	258.731
									1.247	-22.91	-34.93	-40.41	35.54	36.5094	35.54	261.201
									1.246	-23.02	-35.13	-40.81	35.56	32.2928	35.56	251.443
									1.245	-23.13	-35.34	-41.21	35.58	40.0651	35.58	242.223
									1.244	-23.2	-35.52	-41.63	35.6	37.5703	35.6	241.088
									1.243	-23.27	-35.72	-42.03	35.62	36.6108	35.62	259.331
									1.242	-23.33	-35.9	-42.42	35.64	42.4863	35.64	253.95
									1.241	-23.36	-36.07	-42.85	35.66	44.4116	35.66	234.308
									1.24	-23.39	-36.24	-43.24	35.68	39.2734	35.68	239.326
									1.239	-23.39	-36.43	-43.61	35.7	31.0034	35.7	244.447
									1.238	-23.36	-36.57	-43.97	35.72	31.4045	35.72	253.456
									1.237	-23.32	-36.73	-44.33	35.74	30.072	35.74	257.324
									1.236	-23.25	-36.89	-44.69	35.76	28.4601	35.76	248.959
									1.235	-23.15	-37.02	-45.02	35.78	34.4456	35.78	249.222
									1.234	-23.02	-37.15	-45.32	35.8	39.0591	35.8	261.083
									1.233	-22.88	-37.28	-45.59	35.82	36.8181	35.82	265.781
									1.232	-22.68	-37.39	-45.89	35.84	38.1755	35.84	272.169
									1.231	-22.51	-37.51	-46.13	35.86	32.8326	35.86	242.487
									1.23	-22.32	-37.62	-46.35	35.88	37.0315	35.88	258.463
									1.229	-22.05	-37.7	-46.55	35.9	34.0037	35.9	266.212
									1.228	-21.79	-37.79	-46.69	35.92	34.3975	35.92	284.577
									1.227	-21.53	-37.87	-46.8	35.94	36.7219	35.94	270.132
									1.226	-21.22	-37.94	-46.89	35.96	39.5207	35.96	262.487
									1.225	-20.89	-38.01	-46.94	35.98	37.6871	35.98	246.603
									1.224	-20.53	-38.08	-46.94	36	41.0653	36	265.025
									1.223	-20.14	-38.12	-46.91	36.02	34.8673	36.02	278.625
									1.222	-19.74	-38.16	-46.85	36.04	41.9395	36.04	266.714
									1.221	-19.31	-38.2	-46.75	36.06	29.7171	36.06	274.149
									1.22	-18.85	-38.21	-46.6	36.08	42.0046	36.08	260.446
									1.219	-18.39	-38.23	-46.39	36.1	41.8707	36.1	271.755
									1.218	-17.88	-38.24	-46.14	36.12	33.0568	36.12	256.086
									1.217	-17.36	-38.22	-45.88	36.14	36.8877	36.14	255.98
									1.216	-16.82	-38.22	-45.57	36.16	30.34	36.16	256.028
									1.215	-16.26	-38.2	-45.22	36.18	28.1352	36.18	230.837
									1.214	-15.69	-38.16	-44.85	36.2	33.4671	36.2	258.167
									1.213	-15.1	-38.12	-44.45	36.22	37.5571	36.22	258.31
									1.212	-14.51	-38.08	-44.01	36.24	35.3896	36.24	285.793
									1.211	-13.89	-38.01	-43.57	36.26	40.0954	36.26	279.849
									1.21	-13.28	-37.96	-43.12	36.28	36.0298	36.28	251.488
									1.209	-12.65	-37.88	-42.65	36.3	32.582	36.3	243.605
									1.208	-12.01	-37.79	-42.17	36.32	33.5706	36.32	231.97
									1.207	-11.4	-37.7	-41.7	36.34	28.6421	36.34	276.514
									1.206	-10.79	-37.61	-41.22	36.36	24.7624	36.36	252.228
									1.205	-10.18	-37.5	-40.77	36.38	39.2112	36.38	240.43
									1.204	-9.583	-37.38	-40.33	36.4	37.9663	36.4	253.696
									1.203	-8.987	-37.26	-39.88	36.42	36.3635	36.42	256.248
									1.202	-8.398	-37.11	-39.47	36.44	29.7162	36.44	267.616
									1.201	-7.829	-36.97	-39.07	36.46	35.6247	36.46	256.651
									1.2	-7.269	-36.82	-38.68	36.48	36.6497	36.48	245.739
									1.199	-6.725	-36.65	-38.31	36.5	34.6042	36.5	248.029
									1.198	-6.208	-36.47	-37.95	36.52	31.5191	36.52	249.401
									1.197	-5.706	-36.3	-37.58	36.54	22.8528	36.54	243.436
									1.196	-5.228	-36.09	-37.24	36.56	26.0742	36.56	243.827
									1.195	-4.779	-35.89	-36.92	36.58	31.4446	36.58	241.252
									1.194	-4.356	-35.68	-36.57	36.6	29.0092	36.6	246.458
									1.193	-3.971	-35.44	-36.25	36.62	29.4267	36.62	260.361
									1.192	-3.63	-35.2	-35.93	36.64	33.7377	36.64	268.498
									1.191	-3.319	-34.95	-35.62	36.66	33.0825	36.66	258.885
									1.19	-3.046	-34.68	-35.34	36.68	25.5167	36.68	231.81
									1.189	-2.816	-34.41	-35.03	36.7	28.6902	36.7	214.323
									1.188	-2.608	-34.13	-34.73	36.72	36.7597	36.72	233.425
									1.187	-2.428	-33.82	-34.45	36.74	34.7652	36.74	285.565
									1.186	-2.279	-33.52	-34.17	36.76	36.6708	36.76	273.352
									1.185	-2.142	-33.2	-33.87	36.78	34.0037	36.78	258.961
									1.184	-2.025	-32.85	-33.62	36.8	33.1267	36.8	251.983
									1.183	-1.921	-32.52	-33.34	36.82	33.4229	36.82	237.528
									1.182	-1.821	-32.16	-33.07	36.84	38.0131	36.84	250.063
									1.181	-1.732	-31.77	-32.81	36.86	31.9975	36.86	231.686
									1.18	-1.653	-31.38	-32.53	36.88	31.5883	36.88	249.367
									1.179	-1.579	-30.99	-32.27	36.9	29.9977	36.9	242.234
									1.178	-1.513	-30.58	-32	36.92	31.9984	36.92	246.341
									1.177	-1.455	-30.16	-31.74	36.94	39.6688	36.94	277.449
									1.176	-1.398	-29.75	-31.45	36.96	27.7444	36.96	244.233
									1.175	-1.349	-29.31	-31.19	36.98	39.6919	36.98	239.86
									1.174	-1.305	-28.89	-30.93	37	37.5811	37	244.979
									1.173	-1.259	-28.44	-30.66	37.02	43.502	37.02	223.967
									1.172	-1.218	-27.97	-30.39	37.04	35.3237	37.04	237.561
									1.171	-1.185	-27.51	-30.14	37.06	20.2972	37.06	228.153
									1.17	-1.145	-27.03	-29.87	37.08	34.0068	37.08	236.028
									1.169	-1.107	-26.54	-29.6	37.1	37.9241	37.1	238.966
									1.168	-1.079	-26.05	-29.33	37.12	34.1597	37.12	237.063
									1.167	-1.045	-25.56	-29.06	37.14	33.065	37.14	247.352
									1.166	-1.004	-25.05	-28.79	37.16	32.0794	37.16	234.211
									1.165	-0.9635	-24.55	-28.53	37.18	34.6893	37.18	262.591
									1.164	-0.9175	-24.04	-28.25	37.2	35.8805	37.2	253.756
									1.163	-0.882	-23.53	-27.97	37.22	30.8617	37.22	247.701
									1.162	-0.8524	-23.02	-27.7	37.24	28.3326	37.24	231.155
									1.161	-0.8241	-22.52	-27.42	37.26	30.4416	37.26	254.864
									1.16	-0.7968	-22	-27.14	37.28	30.2094	37.28	257.058
									1.159	-0.7734	-21.52	-26.87	37.3	33.0908	37.3	232.009
									1.158	-0.7454	-21.01	-26.58	37.32	34.7499	37.32	243.796
									1.157	-0.7227	-20.51	-26.29	37.34	35.0038	37.34	241.976
									1.156	-0.7058	-20.03	-26.01	37.36	31.4413	37.36	244.671
									1.155	-0.6894	-19.53	-25.71	37.38	27.2408	37.38	249.79
									1.154	-0.6749	-19.05	-25.43	37.4	32.0268	37.4	223.516
									1.153	-0.6639	-18.57	-25.13	37.42	38.2428	37.42	245.036
									1.152	-0.6485	-18.11	-24.82	37.44	33.0904	37.44	262.772
									1.151	-0.6362	-17.66	-24.52	37.46	27.1744	37.46	249.824
									1.15	-0.6291	-17.21	-24.21	37.48	33.0494	37.48	240.852
									1.149	-0.6201	-16.76	-23.9	37.5	34.0319	37.5	240.548
									1.148	-0.6142	-16.31	-23.58	37.52	35.9089	37.52	228.976
									1.147	-0.6161	-15.88	-23.26	37.54	39.4792	37.54	227.426
									1.146	-0.6095	-15.44	-22.93	37.56	34.962	37.56	240.53
									1.145	-0.6087	-15	-22.61	37.58	30.0358	37.58	243.124
									1.144	-0.6132	-14.58	-22.28	37.6	28.0717	37.6	230.257
									1.143	-0.6138	-14.16	-21.95	37.62	30.5428	37.62	226.989
									1.142	-0.6139	-13.73	-21.61	37.64	32.4669	37.64	239.09
									1.141	-0.6222	-13.31	-21.28	37.66	24.9881	37.66	260.426
									1.14	-0.6231	-12.88	-20.94	37.68	25.8493	37.68	277.38
									1.139	-0.6267	-12.45	-20.6	37.7	35.9182	37.7	252.068
									1.138	-0.6374	-12.04	-20.27	37.72	32.9865	37.72	245.825
									1.137	-0.6426	-11.63	-19.93	37.74	34.8174	37.74	249.52
									1.136	-0.6487	-11.23	-19.59	37.76	37.343	37.76	229.149
									1.135	-0.6594	-10.86	-19.26	37.78	22.8947	37.78	242.904
									1.134	-0.6643	-10.52	-18.92	37.8	25.8919	37.8	246.062
									1.133	-0.6722	-10.2	-18.59	37.82	39.941	37.82	233.33
									1.132	-0.6842	-9.926	-18.26	37.84	30.2126	37.84	260.204
									1.131	-0.6921	-9.669	-17.93	37.86	31.1977	37.86	270.475
									1.13	-0.698	-9.437	-17.61	37.88	32.1711	37.88	259.813
									1.129	-0.712	-9.24	-17.29	37.9	32.3861	37.9	242.121
									1.128	-0.7218	-9.059	-16.97	37.92	30.1935	37.92	250.854
									1.127	-0.7317	-8.888	-16.66	37.94	36.9935	37.94	232.658
									1.126	-0.7447	-8.739	-16.36	37.96	29.7307	37.96	255.119
									1.125	-0.7539	-8.598	-16.05	37.98	37.0673	37.98	264.997
									1.124	-0.7658	-8.467	-15.75	38	37.5523	38	252.376
									1.123	-0.7797	-8.352	-15.47	38.02	28.8878	38.02	260.375
									1.122	-0.7895	-8.238	-15.18	38.04	25.0062	38.04	271.704
									1.121	-0.8032	-8.131	-14.91	38.06	25.9855	38.06	238.407
									1.12	-0.8194	-8.039	-14.64	38.08	38.5719	38.08	267.031
									1.119	-0.8273	-7.945	-14.38	38.1	29.5361	38.1	252.842
									1.118	-0.8378	-7.853	-14.12	38.12	33.6244	38.12	257.533
									1.117	-0.8488	-7.78	-13.88	38.14	36.718	38.14	247.171
									1.116	-0.8611	-7.699	-13.64	38.16	33.4611	38.16	257.473
									1.115	-0.8726	-7.619	-13.41	38.18	33.0036	38.18	270.253
									1.114	-0.887	-7.55	-13.19	38.2	36.3682	38.2	265.238
									1.113	-0.8954	-7.478	-12.97	38.22	29.605	38.22	246.764
									1.112	-0.9102	-7.407	-12.76	38.24	27.9978	38.24	237.372
									1.111	-0.9245	-7.345	-12.55	38.26	34.2427	38.26	253.155
									1.11	-0.9341	-7.283	-12.35	38.28	26.1235	38.28	251.188
									1.109	-0.9477	-7.219	-12.16	38.3	28.1732	38.3	251.199
									1.108	-0.9623	-7.166	-11.97	38.32	34.3155	38.32	249.871
									1.107	-0.9751	-7.106	-11.8	38.34	30.4136	38.34	250.377
									1.106	-0.9892	-7.051	-11.62	38.36	32.7382	38.36	243.531
									1.105	-1.004	-7.005	-11.45	38.38	37.6303	38.38	245.936
									1.104	-1.015	-6.952	-11.28	38.4	30.7307	38.4	256.611
									1.103	-1.026	-6.898	-11.12	38.42	32.1559	38.42	261.644
									1.102	-1.042	-6.852	-10.96	38.44	33.619	38.44	246.522
									1.101	-1.052	-6.803	-10.8	38.46	33.1515	38.46	241.766
									1.1	-1.065	-6.753	-10.65	38.48	30.6781	38.48	247.087
									1.099	-1.082	-6.713	-10.51	38.5	30.6602	38.5	244.254
									1.098	-1.092	-6.666	-10.37	38.52	34.0274	38.52	238.979
									1.097	-1.101	-6.623	-10.22	38.54	31.5593	38.54	236.491
									1.096	-1.117	-6.587	-10.09	38.56	31.297	38.56	231.791
									1.095	-1.127	-6.543	-9.96	38.58	28.2501	38.58	237.328
									1.094	-1.143	-6.503	-9.826	38.6	25.5762	38.6	241.4
									1.093	-1.157	-6.468	-9.7	38.62	30.9612	38.62	236.153
									1.092	-1.171	-6.427	-9.573	38.64	33.4261	38.64	240.328
									1.091	-1.179	-6.389	-9.45	38.66	36.13	38.66	235.963
									1.09	-1.195	-6.358	-9.333	38.68	29.1156	38.68	235.785
									1.089	-1.209	-6.32	-9.215	38.7	35.6486	38.7	233.798
									1.088	-1.218	-6.285	-9.097	38.72	37.0041	38.72	242.095
									1.087	-1.23	-6.256	-8.988	38.74	34.7226	38.74	235.64
									1.086	-1.237	-6.22	-8.877	38.76	31.1132	38.76	261.337
									1.085	-1.249	-6.186	-8.767	38.78	35.0532	38.78	256.327
									1.084	-1.262	-6.159	-8.663	38.8	30.7826	38.8	268.581
									1.083	-1.271	-6.126	-8.558	38.82	35.5854	38.82	251.165
									1.082	-1.284	-6.095	-8.455	38.84	30.3595	38.84	244.524
									1.081	-1.299	-6.069	-8.355	38.86	32.9656	38.86	245.584
									1.08	-1.309	-6.039	-8.255	38.88	37.4387	38.88	241.471
									1.079	-1.32	-6.008	-8.156	38.9	34.3608	38.9	261.958
									1.078	-1.334	-5.984	-8.06	38.92	36.6041	38.92	253.882
									1.077	-1.342	-5.951	-7.969	38.94	32.6099	38.94	250.655
									1.076	-1.353	-5.923	-7.875	38.96	28.4016	38.96	224.277
									1.075	-1.366	-5.9	-7.789	38.98	34.7802	38.98	244.945
									1.074	-1.373	-5.873	-7.703	39	29.0812	39	244.027
									1.073	-1.382	-5.846	-7.615	39.02	33.9778	39.02	244.027
									1.072	-1.393	-5.823	-7.533	39.04	26.2039	39.04	220.601
									1.071	-1.403	-5.794	-7.448	39.06	21.2348	39.06	223.839
									1.07	-1.414	-5.768	-7.364	39.08	29.3941	39.08	234.244
									1.069	-1.426	-5.745	-7.286	39.1	28.1735	39.1	229.509
									1.068	-1.434	-5.718	-7.209	39.12	28.8946	39.12	256.662
									1.067	-1.444	-5.691	-7.125	39.14	31.6101	39.14	230.374
									1.066	-1.457	-5.668	-7.054	39.16	37.1047	39.16	227.725
									1.065	-1.464	-5.641	-6.98	39.18	44.6326	39.18	248.719
									1.064	-1.481	-5.62	-6.902	39.2	35.4835	39.2	235.998
									1.063	-1.502	-5.597	-6.83	39.22	31.4274	39.22	261.186
									1.062	-1.506	-5.57	-6.76	39.24	34.0671	39.24	249.795
									1.061	-1.513	-5.549	-6.688	39.26	33.5102	39.26	276.886
									1.06	-1.522	-5.53	-6.619	39.28	26.4631	39.28	253.128
									1.059	-1.527	-5.504	-6.552	39.3	30.3457	39.3	244.918
									1.058	-1.535	-5.483	-6.483	39.32	32.3189	39.32	242.234
									1.057	-1.546	-5.464	-6.419	39.34	31.9975	39.34	245.957
									1.056	-1.549	-5.438	-6.355	39.36	32.0035	39.36	243.237
									1.055	-1.557	-5.415	-6.289	39.38	30.7523	39.38	247.453
									1.054	-1.563	-5.399	-6.227	39.4	25.7889	39.4	246.609
									1.053	-1.57	-5.374	-6.166	39.42	20.0917	39.42	232.518
									1.052	-1.58	-5.353	-6.104	39.44	24.1646	39.44	246.844
									1.051	-1.589	-5.336	-6.047	39.46	32.2431	39.46	268.349
									1.05	-1.594	-5.311	-5.989	39.48	40.1895	39.48	247.056
									1.049	-1.601	-5.291	-5.926	39.5	42.5117	39.5	240.48
									1.048	-1.611	-5.276	-5.871	39.52	33.3063	39.52	245.511
									1.047	-1.614	-5.25	-5.814	39.54	32.8551	39.54	241.21
									1.046	-1.623	-5.232	-5.757	39.56	35.7656	39.56	250.154
									1.045	-1.63	-5.219	-5.702	39.58	28.1661	39.58	247.317
									1.044	-1.635	-5.19	-5.648	39.6	30.9554	39.6	241.074
									1.043	-1.642	-5.173	-5.592	39.62	31.7543	39.62	228.99
									1.042	-1.649	-5.16	-5.542	39.64	28.6653	39.64	244.152
									1.041	-1.653	-5.136	-5.49	39.66	36.998	39.66	274.985
									1.04	-1.661	-5.119	-5.436	39.68	33.3099	39.68	244.044
									1.039	-1.667	-5.103	-5.386	39.7	34.8792	39.7	240.567
									1.038	-1.671	-5.082	-5.337	39.72	34.5574	39.72	236.44
									1.037	-1.679	-5.065	-5.286	39.74	29.2556	39.74	240.537
									1.036	-1.685	-5.048	-5.237	39.76	32.3082	39.76	253.304
									1.035	-1.687	-5.027	-5.19	39.78	29.5797	39.78	241.399
									1.034	-1.694	-5.011	-5.14	39.8	30.0758	39.8	243.215
									1.033	-1.701	-4.997	-5.095	39.82	38.997	39.82	244.316
									1.032	-1.704	-4.976	-5.05	39.84	39.5927	39.84	245.88
									1.031	-1.712	-4.958	-5.003	39.86	43.3757	39.86	243.086
									1.03	-1.718	-4.944	-4.957	39.88	43.779	39.88	233.678
									1.029	-1.721	-4.925	-4.914	39.9	25.5979	39.9	263.499
									1.028	-1.727	-4.909	-4.866	39.92	32.7045	39.92	248.266
									1.027	-1.732	-4.892	-4.823	39.94	42.3929	39.94	266.68
									1.026	-1.735	-4.871	-4.782	39.96	29.1354	39.96	258.292
									1.025	-1.739	-4.857	-4.738	39.98	35.0038	39.98	229.068
									1.024	-1.745	-4.841	-4.696	40	35.0038	40	246.696
									1.023	-1.748	-4.821	-4.655	40.02	19.6223	40.02	261.395
									1.022	-1.754	-4.808	-4.615	40.04	33.1013	40.04	262.92
									1.021	-1.758	-4.795	-4.578	40.06	26.6468	40.06	240.958
									1.02	-1.759	-4.773	-4.539	40.08	28.6946	40.08	260.554
									1.019	-1.764	-4.757	-4.498	40.1	35.1512	40.1	241.95
									1.018	-1.769	-4.745	-4.458	40.12	36.8547	40.12	245.842
									1.017	-1.769	-4.725	-4.419	40.14	45.3649	40.14	241.124
									1.016	-1.774	-4.711	-4.38	40.16	39.6593	40.16	240.843
									1.015	-1.779	-4.698	-4.347	40.18	28.4517	40.18	264.845
									1.014	-1.779	-4.679	-4.311	40.2	28.3275	40.2	243.134
									1.013	-1.783	-4.665	-4.272	40.22	29.7519	40.22	265.147
									1.012	-1.789	-4.652	-4.236	40.24	35.1382	40.24	267.695
									1.011	-1.789	-4.635	-4.201	40.26	35.5715	40.26	274.959
									1.01	-1.794	-4.62	-4.163	40.28	32.2291	40.28	263.753
									1.009	-1.797	-4.611	-4.128	40.3	29.6605	40.3	273.815
									1.008	-1.797	-4.594	-4.096	40.32	31.6006	40.32	276.772
									1.007	-1.801	-4.581	-4.062	40.34	35.5242	40.34	282.852
									1.006	-1.804	-4.568	-4.027	40.36	34.5596	40.36	300.775
									1.005	-1.806	-4.55	-3.996	40.38	34.1747	40.38	300.735
									1.004	-1.808	-4.536	-3.961	40.4	38.4122	40.4	312.642
									1.003	-1.81	-4.524	-3.928	40.42	39.3549	40.42	348.414
									1.002	-1.81	-4.505	-3.896	40.44	40.1111	40.44	389.69
									1.001	-1.814	-4.493	-3.867	40.46	34.913	40.46	408.956
									1	-1.816	-4.481	-3.834	40.48	33.8206	40.48	440.479
									0.999	-1.816	-4.463	-3.806	40.5	40.9337	40.5	513.154
									0.998	-1.818	-4.453	-3.774	40.52	37.5577	40.52	570.274
									0.997	-1.823	-4.439	-3.744	40.54	34.9668	40.54	610.348
									0.996	-1.822	-4.419	-3.715	40.56	45.4382	40.56	644.768
									0.995	-1.826	-4.409	-3.682	40.58	55.388	40.58	678.104
									0.994	-1.828	-4.397	-3.653	40.6	58.8857	40.6	710.494
									0.993	-1.826	-4.379	-3.627	40.62	67.0595	40.62	685.628
									0.992	-1.829	-4.371	-3.598	40.64	74.2877	40.64	704.671
									0.991	-1.831	-4.358	-3.568	40.66	77.5924	40.66	719.505
									0.99	-1.828	-4.341	-3.541	40.68	80.9588	40.68	654.536
									0.989	-1.831	-4.331	-3.514	40.7	91.6659	40.7	616.022
									0.988	-1.832	-4.32	-3.485	40.72	107.28	40.72	588.048
									0.987	-1.83	-4.303	-3.46	40.74	109.558	40.74	539.636
									0.986	-1.834	-4.293	-3.433	40.76	121.096	40.76	485.676
									0.985	-1.837	-4.283	-3.405	40.78	103.113	40.78	454.415
									0.984	-1.834	-4.266	-3.38	40.8	111.138	40.8	403.254
									0.983	-1.837	-4.254	-3.356	40.82	101.393	40.82	363.683
									0.982	-1.837	-4.243	-3.33	40.84	104.464	40.84	312.635
									0.981	-1.835	-4.228	-3.308	40.86	107.253	40.86	330.204
									0.98	-1.839	-4.219	-3.283	40.88	99.652	40.88	300.951
									0.979	-1.84	-4.208	-3.256	40.9	93.87	40.9	276.173
									0.978	-1.837	-4.191	-3.23	40.92	73.0689	40.92	315.451
									0.977	-1.838	-4.182	-3.207	40.94	74.9748	40.94	264.882
									0.976	-1.839	-4.17	-3.182	40.96	73.0162	40.96	255.089
									0.975	-1.838	-4.153	-3.161	40.98	54.5973	40.98	258.853
									0.974	-1.84	-4.144	-3.135	41	42.6335	41	259.976
									0.973	-1.84	-4.133	-3.113	41.02	43.8506	41.02	261.834
									0.972	-1.838	-4.116	-3.091	41.04	44.9112	41.04	243.901
									0.971	-1.839	-4.108	-3.07	41.06	38.7972	41.06	256.151
									0.97	-1.839	-4.098	-3.047	41.08	40.5916	41.08	245.872
									0.969	-1.838	-4.082	-3.026	41.1	35.0945	41.1	256.691
									0.968	-1.838	-4.073	-3.002	41.12	37.2915	41.12	257.333
									0.967	-1.838	-4.064	-2.982	41.14	37.2012	41.14	237.757
									0.966	-1.836	-4.048	-2.96	41.16	34.6505	41.16	238.458
									0.965	-1.838	-4.039	-2.939	41.18	34.7654	41.18	264.399
									0.964	-1.837	-4.027	-2.916	41.2	34.9973	41.2	263.088
									0.963	-1.837	-4.013	-2.897	41.22	37.1577	41.22	262.14
									0.962	-1.837	-4.005	-2.876	41.24	33.1073	41.24	270.724
									0.961	-1.837	-3.994	-2.855	41.26	37.7856	41.26	265.833
									0.96	-1.835	-3.98	-2.837	41.28	36.3969	41.28	262.687
									0.959	-1.837	-3.971	-2.814	41.3	31.4475	41.3	275.729
									0.958	-1.833	-3.96	-2.794	41.32	43.5655	41.32	273.111
									0.957	-1.831	-3.945	-2.775	41.34	41.275	41.34	256.895
									0.956	-1.833	-3.938	-2.756	41.36	41.4775	41.36	247.679
									0.955	-1.833	-3.927	-2.737	41.38	38.1279	41.38	239.924
									0.954	-1.83	-3.911	-2.718	41.4	34.202	41.4	239.788
									0.953	-1.832	-3.902	-2.699	41.42	40.5903	41.42	251.681
									0.952	-1.829	-3.895	-2.681	41.44	45.9758	41.44	265.927
									0.951	-1.826	-3.879	-2.665	41.46	43.7484	41.46	257.875
									0.95	-1.827	-3.873	-2.646	41.48	47.1298	41.48	241.929
									0.949	-1.825	-3.861	-2.628	41.5	49.6743	41.5	238.244
									0.948	-1.822	-3.848	-2.612	41.52	40.0044	41.52	238.997
									0.947	-1.823	-3.84	-2.595	41.54	37.2716	41.54	254.042
									0.946	-1.821	-3.831	-2.574	41.56	32.6289	41.56	258.663
									0.945	-1.818	-3.817	-2.559	41.58	36.1796	41.58	255.812
									0.944	-1.819	-3.809	-2.543	41.6	42.6876	41.6	260.325
									0.943	-1.818	-3.801	-2.524	41.62	38.1643	41.62	256.575
									0.942	-1.814	-3.788	-2.509	41.64	33.4255	41.64	254.984
									0.941	-1.815	-3.781	-2.492	41.66	34.1189	41.66	260.206
									0.94	-1.814	-3.771	-2.475	41.68	40.249	41.68	249.962
									0.939	-1.809	-3.756	-2.459	41.7	38.3107	41.7	256.741
									0.938	-1.81	-3.75	-2.444	41.72	30.4261	41.72	250.857
									0.937	-1.809	-3.741	-2.426	41.74	37.0923	41.74	259.075
									0.936	-1.805	-3.728	-2.411	41.76	39.0895	41.76	259.656
									0.935	-1.804	-3.721	-2.396	41.78	25.1277	41.78	238.394
									0.934	-1.802	-3.71	-2.381	41.8	32.2384	41.8	248.185
									0.933	-1.798	-3.697	-2.367	41.82	34.2035	41.82	256.728
									0.932	-1.801	-3.69	-2.354	41.84	35.6808	41.84	254.06
									0.931	-1.799	-3.681	-2.336	41.86	32.0035	41.86	255.321
									0.93	-1.794	-3.668	-2.323	41.88	32.1487	41.88	259.035
									0.929	-1.794	-3.661	-2.307	41.9	36.0994	41.9	235.51
									0.928	-1.792	-3.652	-2.293	41.92	41.9753	41.92	265.869
									0.927	-1.789	-3.639	-2.279	41.94	30.2952	41.94	262.126
									0.926	-1.789	-3.634	-2.266	41.96	33.8178	41.96	244.789
									0.925	-1.785	-3.623	-2.249	41.98	39.6105	41.98	225.338
													42	39.0832	42	242.257
													42.02	32.7464	42.02	239.516
													42.04	38.9825	42.04	240.771
													42.06	39.1453	42.06	246.091
													42.08	40.6664	42.08	261.986
													42.1	36.9454	42.1	277.944
													42.12	30.4759	42.12	252.601
													42.14	35.9185	42.14	228.064
													42.16	27.5221	42.16	225.976
													42.18	42.1937	42.18	238.667
													42.2	39.8067	42.2	236.619
													42.22	30.5134	42.22	254.615
													42.24	33.9879	42.24	240.685
													42.26	29.2595	42.26	219.31
													42.28	26.8754	42.28	244.611
													42.3	29.2048	42.3	253.928
													42.32	35.8324	42.32	253.273
													42.34	40.5591	42.34	255.856
													42.36	31.2559	42.36	247.987
													42.38	26.1232	42.38	241.981
													42.4	30.498	42.4	250.983
													42.42	34.401	42.42	262.906
													42.44	37.9146	42.44	252.217
													42.46	35.937	42.46	246.542
													42.48	32.8324	42.48	266.241
													42.5	31.2207	42.5	269.029
													42.52	32.6444	42.52	246.865
													42.54	40.5754	42.54	229.957
													42.56	36.3303	42.56	244.717
													42.58	33.3115	42.58	248.758
													42.6	35.4637	42.6	238.847
													42.62	39.5497	42.62	256.845
													42.64	41.2488	42.64	259.925
													42.66	39.9223	42.66	236.018
													42.68	32.155	42.68	228.931
													42.7	27.6729	42.7	241.737
													42.72	24.3683	42.72	252.197
													42.74	34.809	42.74	265.9
													42.76	29.9224	42.76	254.028
													42.78	42.7823	42.78	255.052
													42.8	40.1382	42.8	262.643
													42.82	31.0635	42.82	251.143
													42.84	32.2231	42.84	295.075
													42.86	36.9059	42.86	275.196
													42.88	33.024	42.88	242.076
													42.9	39.8792	42.9	266.559
													42.92	32.304	42.92	261.254
													42.94	39.5318	42.94	277.932
													42.96	36.3195	42.96	307.588
													42.98	51.3051	42.98	317.18
													43	35.4018	43	292.464
													43.02	47.609	43.02	283.877
													43.04	38.2588	43.04	293.039
													43.06	33.5505	43.06	307.3
													43.08	33.7945	43.08	300.411
													43.1	46.4182	43.1	277.017
													43.12	34.8909	43.12	264.984
													43.14	36.6124	43.14	284.294
													43.16	37.5755	43.16	305.606
													43.18	32.8353	43.18	291.554
													43.2	30.9976	43.2	285.67
													43.22	31.0034	43.22	292.902
													43.24	41.7342	43.24	312.398
													43.26	43.7283	43.26	307.982
													43.28	38.6359	43.28	277.728
													43.3	32.4467	43.3	268.156
													43.32	28.4488	43.32	288.447
													43.34	38.0329	43.34	303.561
													43.36	44.9748	43.36	284.222
													43.38	35.2073	43.38	274.69
													43.4	33.5307	43.4	289.761
													43.42	40.9968	43.42	290.413
													43.44	38.8731	43.44	300.42
													43.46	39.2374	43.46	322.46
													43.48	44.38	43.48	311.405
													43.5	41.0135	43.5	305.086
													43.52	36.7342	43.52	322.316
													43.54	41.04	43.54	300.605
													43.56	41.4032	43.56	302.367
													43.58	47.5564	43.58	296.217
													43.6	42.7786	43.6	305.925
													43.62	30.2493	43.62	313.873
													43.64	47.2233	43.64	310.359
													43.66	46.4173	43.66	330.803
													43.68	39.1139	43.68	324.624
													43.7	35.1599	43.7	332.512
													43.72	37.4854	43.72	307.029
													43.74	47.2346	43.74	304.016
													43.76	49.0902	43.76	326.129
													43.78	50.7282	43.78	321.636
													43.8	58.6907	43.8	366.145
													43.82	35.4436	43.82	332.357
													43.84	48.9941	43.84	344.106
													43.86	48.0147	43.86	349.981
													43.88	35.3879	43.88	346.094
													43.9	38.8011	43.9	362.176
													43.92	47.3539	43.92	350.901
													43.94	46.1807	43.94	363.59
													43.96	33.5839	43.96	343.747
													43.98	44.1281	43.98	367.834
													44	57.8476	44	420.257
													44.02	58.3451	44.02	415.765
													44.04	51.5604	44.04	408.946
													44.06	50.7893	44.06	452.722
													44.08	41.8393	44.08	460.386
													44.1	47.1717	44.1	535.527
													44.12	50.7179	44.12	628.356
													44.14	51.697	44.14	670.072
													44.16	50.6449	44.16	763.486
													44.18	55.933	44.18	923.335
													44.2	57.7283	44.2	1148.07
													44.22	61.9422	44.22	1356.77
													44.24	65.6049	44.24	1638.97
													44.26	63.1099	44.26	1984.7
													44.28	68.2265	44.28	2466.36
													44.3	78.8292	44.3	3074.67
													44.32	95.3517	44.32	3823.32
													44.34	98.1134	44.34	4762.6
													44.36	116.935	44.36	5732.72
													44.38	157.498	44.38	6697.21
													44.4	174.638	44.4	7631.36
													44.42	210.792	44.42	8589.14
													44.44	266.883	44.44	9747.84
													44.46	338.472	44.46	10849.2
													44.48	472.44	44.48	11592.5
													44.5	606.104	44.5	11702
													44.52	742.487	44.52	10863.4
													44.54	931.603	44.54	8874.96
													44.56	1119.27	44.56	7022.84
													44.58	1291.65	44.58	6067.22
													44.6	1497.99	44.6	5643.57
													44.62	1723.02	44.62	5101.21
													44.64	1784.4	44.64	4305.96
													44.66	1770.5	44.66	3092.72
													44.68	1624.05	44.68	1854.11
													44.7	1437.33	44.7	1200.63
													44.72	1244.91	44.72	895.027
													44.74	1033.61	44.74	742.943
													44.76	938.212	44.76	613.674
													44.78	782.895	44.78	576.369
													44.8	700.919	44.8	534.12
													44.82	489.386	44.82	490.05
													44.84	380.563	44.84	486.144
													44.86	231.606	44.86	401.779
													44.88	181.932	44.88	385.803
													44.9	129.593	44.9	369.482
													44.92	115.15	44.92	371.55
													44.94	89.5409	44.94	377.285
													44.96	71.4885	44.96	395.035
													44.98	77.3194	44.98	352.183
													45	74.1372	45	336.542
													45.02	65.8741	45.02	360.291
													45.04	69.401	45.04	367.811
													45.06	58.2476	45.06	378.469
													45.08	64.2154	45.08	343.392
													45.1	58.7843	45.1	329.683
													45.12	59.8099	45.12	350.607
													45.14	55.3351	45.14	326.681
													45.16	44.239	45.16	338.418
													45.18	61.2831	45.18	312.733
													45.2	62.4976	45.2	297.054
													45.22	57.3331	45.22	315.248
													45.24	64.6441	45.24	325.163
													45.26	67.3657	45.26	319.459
													45.28	66.0072	45.28	305.675
													45.3	58.9714	45.3	293.462
													45.32	47.6677	45.32	291.382
													45.34	48.0686	45.34	296.334
													45.36	55.7542	45.36	295.021
													45.38	54.2351	45.38	290.87
													45.4	50.9876	45.4	279.631
													45.42	54.3836	45.42	270.094
													45.44	54.9958	45.44	284.978
													45.46	50.6253	45.46	298.426
													45.48	43.8983	45.48	317.776
													45.5	45.6374	45.5	296.079
													45.52	40.0044	45.52	283.951
													45.54	40.7575	45.54	278.075
													45.56	40.6688	45.56	248.309
													45.58	33.428	45.58	264.729
													45.6	38.2521	45.6	291.999
													45.62	50.8095	45.62	271.713
													45.64	45.5971	45.64	273.327
													45.66	48.228	45.66	264.029
													45.68	42.4526	45.68	263.653
													45.7	37.909	45.7	265.823
													45.72	36.8691	45.72	314.82
													45.74	35.044	45.74	295.968
													45.76	36.1347	45.76	254.505
													45.78	40.986	45.78	235.187
													45.8	39.0274	45.8	272.401
													45.82	50.5646	45.82	261.411
													45.84	41.5716	45.84	264.802
													45.86	39.1516	45.86	251.14
													45.88	40.8084	45.88	273.481
													45.9	48.9287	45.9	259.234
													45.92	31.0639	45.92	252.677
													45.94	52.3627	45.94	270.507
													45.96	47.1648	45.96	260.871
													45.98	37.817	45.98	270.008
													46	43.7763	46	282.314
													46.02	33.1303	46.02	265.341
													46.04	37.1001	46.04	274.448
													46.06	35.702	46.06	270.673
													46.08	40.261	46.08	260.077
													46.1	45.0202	46.1	263.725
													46.12	44.6972	46.12	280.108
													46.14	39.5644	46.14	274.947
													46.16	40.6716	46.16	262.467
													46.18	36.4944	46.18	267.906
													46.2	33.7108	46.2	264.841
													46.22	41.0596	46.22	258.579
													46.24	43.8774	46.24	264.278
													46.26	38.4402	46.26	269.029
													46.28	36.9511	46.28	263.606
													46.3	44.1415	46.3	246.756
													46.32	46.8757	46.32	260.853
													46.34	40.8649	46.34	279.481
													46.36	40.0331	46.36	256.376
													46.38	41.0715	46.38	257.911
													46.4	41.2756	46.4	266.429
													46.42	43.5681	46.42	263.06
													46.44	36.0283	46.44	264.657
													46.46	36.7252	46.46	259.796
													46.48	41.8702	46.48	251.107
													46.5	38.2144	46.5	255.806
													46.52	34.3218	46.52	261.269
													46.54	29.4368	46.54	260.004
													46.56	33.3911	46.56	249.247
													46.58	42.462	46.58	237.546
													46.6	39.8467	46.6	254.501
													46.62	38.5863	46.62	255.885
													46.64	36.4618	46.64	247.239
													46.66	39.8132	46.66	235.364
													46.68	37.9223	46.68	249.103
													46.7	37.0041	46.7	262.649
													46.72	36.7627	46.72	255.813
													46.74	30.1377	46.74	251.082
													46.76	40.9102	46.76	258.917
													46.78	31.2897	46.78	289.144
													46.8	37.6527	46.8	254.801
													46.82	36.1439	46.82	245.587
													46.84	41.4536	46.84	233.159
													46.86	44.6711	46.86	250.691
													46.88	48.4688	46.88	286.835
													46.9	34.5918	46.9	267.405
													46.92	29.5233	46.92	258.895
													46.94	49.1476	46.94	252.338
													46.96	47.7225	46.96	284.015
													46.98	40.6438	46.98	299.095
													47	43.4604	47	302.465
													47.02	45.7283	47.02	326.18
													47.04	38.268	47.04	322.328
													47.06	39.7779	47.06	310.897
													47.08	44.6418	47.08	335.088
													47.1	45.9964	47.1	352.176
													47.12	50.3446	47.12	345.98
													47.14	50	47.14	350.56
													47.16	45.1122	47.16	361.089
													47.18	49.133	47.18	385.17
													47.2	55.6178	47.2	399.895
													47.22	53.8964	47.22	388.155
													47.24	49.013	47.24	400.289
													47.26	48.9059	47.26	412.542
													47.28	40.9983	47.28	397.425
													47.3	37.6807	47.3	410.266
													47.32	52.7143	47.32	425.291
													47.34	61.5268	47.34	399.628
													47.36	62.174	47.36	387.593
													47.38	52.5917	47.38	388.981
													47.4	53.3102	47.4	347.525
													47.42	63.4022	47.42	321.887
													47.44	68.9718	47.44	335.016
													47.46	68.0328	47.46	312.498
													47.48	74.0413	47.48	309.986
													47.5	57.8712	47.5	297.724
													47.52	53.5832	47.52	271.756
													47.54	52.3772	47.54	291.618
													47.56	54.9857	47.56	280.483
													47.58	59.4185	47.58	275.671
													47.6	54.1513	47.6	261.781
													47.62	42.1287	47.62	259.26
													47.64	51.0178	47.64	254.592
													47.66	39.9969	47.66	270.378
													47.68	39.5888	47.68	246.797
													47.7	30.226	47.7	265.806
													47.72	40.9985	47.72	255.034
													47.74	41.9756	47.74	282.387
													47.76	47.754	47.76	276.323
													47.78	39.5589	47.78	299.416
													47.8	37.1704	47.8	286.362
													47.82	42.3741	47.82	275.12
													47.84	31.6164	47.84	280.107
													47.86	27.4388	47.86	273.337
													47.88	39.5091	47.88	264.472
													47.9	54.2072	47.9	257.334
													47.92	55.4101	47.92	278.97
													47.94	50.3638	47.94	282.662
													47.96	42.994	47.96	276.019
													47.98	49.0342	47.98	278.363
													48	54.8461	48	253.047
													48.02	42.8981	48.02	250.943
													48.04	36.9971	48.04	258.323
													48.06	45.4283	48.06	259.38
													48.08	51.2507	48.08	258.353
													48.1	50.1856	48.1	258.635
													48.12	46.6525	48.12	257.808
													48.14	46.1357	48.14	240.632
													48.16	45.3625	48.16	230.161
													48.18	54.4737	48.18	238.792
													48.2	50.4183	48.2	250.06
													48.22	36.5146	48.22	253.05
													48.24	41.5475	48.24	247.794
													48.26	39.1722	48.26	243.54
													48.28	29.6796	48.28	238.356
													48.3	34.4028	48.3	238.823
													48.32	38.7553	48.32	253.909
													48.34	36.7774	48.34	248.404
													48.36	35.0512	48.36	231.076
													48.38	39.5152	48.38	245.978
													48.4	33.1834	48.4	236.122
													48.42	37.1001	48.42	222.597
													48.44	38.7287	48.44	260.773
													48.46	35.9349	48.46	257.636
													48.48	38.7905	48.48	248.531
													48.5	36.0664	48.5	240.665
													48.52	29.8932	48.52	231.671
													48.54	39.156	48.54	233.508
													48.56	40.6518	48.56	224.459
													48.58	44.1216	48.58	222.791
													48.6	36.1006	48.6	238.416
													48.62	27.618	48.62	251.465
													48.64	35.714	48.64	231.75
													48.66	30.2183	48.66	246.615
													48.68	37.8991	48.68	268.973
													48.7	23.2093	48.7	261.139
													48.72	37.4818	48.72	239.737
													48.74	41.7842	48.74	227.686
													48.76	37.3755	48.76	260.255
													48.78	30.6727	48.78	239.489
													48.8	38.8325	48.8	248.504
													48.82	39.9969	48.82	254.292
													48.84	39.1628	48.84	240.721
													48.86	34.8928	48.86	215.819
													48.88	35.5975	48.88	246.187
													48.9	31.3269	48.9	263.603
													48.92	36.8265	48.92	263.703
													48.94	37.5279	48.94	251.956
													48.96	39.1494	48.96	278.113
													48.98	33.7326	48.98	266.339
													49	35.7303	49	244.486
													49.02	39.9631	49.02	235.705
													49.04	38.4654	49.04	244.182
													49.06	38.2252	49.06	238.928
													49.08	36.037	49.08	236.18
													49.1	35.7155	49.1	251.008
													49.12	35.3413	49.12	250.597
													49.14	34.0037	49.14	243.027
													49.16	36.0398	49.16	244.002
													49.18	35.5539	49.18	242.087
													49.2	39.0982	49.2	232.881
													49.22	41.5111	49.22	240.784
													49.24	32.5802	49.24	250.041
													49.26	31.2555	49.26	237.982
													49.28	35.6173	49.28	239.959
													49.3	33.5338	49.3	243.713
													49.32	34.1112	49.32	246.408
													49.34	39.0232	49.34	239.244
													49.36	36.3895	49.36	229.92
													49.38	35.2871	49.38	251.346
													49.4	36.7846	49.4	234.107
													49.42	38.0366	49.42	215.652
													49.44	33.6704	49.44	225.213
													49.46	31.0017	49.46	225.997
													49.48	38.285	49.48	252.05
													49.5	34.8382	49.5	243.458
													49.52	34.2807	49.52	245.888
													49.54	36.9392	49.54	246.512
													49.56	41.9642	49.56	256.474
													49.58	23.9916	49.58	240.453
													49.6	35.1623	49.6	221.649
													49.62	21.8796	49.62	218.305
													49.64	45.8244	49.64	279.932
													49.66	34.0726	49.66	208.441
													49.68	32.0575	49.68	249.865
													49.7	37.7115	49.7	273.837
													49.72	28.6813	49.72	238.647
													49.74	44.4012	49.74	239.67
													49.76	38.8745	49.76	239.091
													49.78	43.2222	49.78	245.984
													49.8	43.1477	49.8	258.017
													49.82	39.684	49.82	236.791
													49.84	36.5815	49.84	245.755
													49.86	39.9314	49.86	250.554
													49.88	37.1731	49.88	243.365
													49.9	38.2338	49.9	246.946
													49.92	31.0299	49.92	249.752
[truncated: 1,504 more rows]

## Sheet: Figure 3
Fig. 3a							Fig. 3b							Fig. 3c			Fig. 3e			Fig.3f				Fig.3g			Fig. 3h			Fig. 3i
Energy(x)	Normalized intensity(y)						R(x)	|FT|(y)						Radial distance (x)	|c(R)|(y)		Binding energy (x)	Intensity (y)		Raman shift	Intensity	Raman shift	Intensity	Binding energy (x)	Intensity (y)		Binding energy (x)	Intensity (y)		Binding energy (x)	Intensity (y)
	NiSex	NiSex-R	NiSx	NiSx-R	NiPx	NiPx-R		NiSex	NiSex-R	NiSx	NiSx-R	NiPx	NiPx-R		NiPx-R	Fit		NiPx	NiPx-R		NiPx		NiPx-R		NiPx	NiPx-R		NiSx	NiSx-R		NiSex	NiSex-R
8133	0.00248	0.00642	0.00258	0.00265	0.00693	0.00674	0	0.0244	0.05662	0.00608	0.02296	0.02535	0.06333	0	0.37959	0.44435	883.98	45745.6	36140.4	600.246	9694.33	600.139	-50.7017	143.98	7475.68	4179.58	175.08	5760.02	4433.19	62.98	3303.67	1589.25
8143	0.00216	0.00569	0.00219	0.00228	0.00618	0.00596	0.03068	0.02361	0.05623	0.00777	0.02311	0.02597	0.06143	0.03068	0.36835	0.43748	883.88	46641.7	35913.5	598.4	9591.16	598.291	77.1869	143.88	7399.62	4131.3	174.98	5601.98	4417.3	62.88	3323.94	1638.33
8153	0.00174	0.00496	0.00186	0.00192	0.00538	0.00515	0.06136	0.0214	0.05513	0.01088	0.02317	0.02757	0.05611	0.06136	0.33681	0.41899	883.78	46637.4	35873.3	596.553	9522.6	596.443	73.9046	143.78	7563.53	4111.77	174.88	5561.24	4485.36	62.78	3151.83	1707.69
8163	0.00147	0.00423	0.00151	0.00155	0.00454	0.00441	0.09204	0.01832	0.05358	0.0133	0.02228	0.02954	0.04857	0.09204	0.29214	0.39512	883.68	47435.8	35973.2	594.705	9361.93	594.596	46.082	143.68	7566.1	4042.14	174.78	5599.22	4502.02	62.68	3250.64	1668.16
8173	0.00114	0.0035	0.00115	0.00121	0.00378	0.00362	0.12272	0.01539	0.05206	0.01413	0.01959	0.03126	0.04121	0.12272	0.24847	0.37542	883.58	46953.7	36457.3	592.857	9509.35	592.748	72.8985	143.58	7923.31	4000.4	174.68	5610.59	4500.41	62.58	3192.02	1683.4
8183	0.00083707	0.0028	0.000853699	0.000841312	0.00305	0.00291	0.1534	0.01413	0.05124	0.01298	0.01469	0.03228	0.0377	0.1534	0.22767	0.36973	883.48	47039.3	36330.1	591.008	9520	590.9	-60.0797	143.48	7785.21	4296.71	174.58	5504.35	4531.96	62.48	3152.01	1717.3
8193	0.00048834	0.00207	0.000487215	0.000542433	0.00229	0.0022	0.18408	0.01548	0.05176	0.00986	0.00795	0.03239	0.04081	0.18408	0.2461	0.3828	883.38	46955.4	36523	589.16	9392.53	589.051	-10.3601	143.38	7583.55	4290.65	174.48	5905.29	4531.57	62.38	2886.36	1666.36
8203	0.000207657	0.00141	0.000265804	0.000245979	0.00159	0.00144	0.21476	0.01859	0.05397	0.0051	0.00399	0.03167	0.04895	0.21476	0.29435	0.41079	883.28	46512	36765.2	587.311	9444.91	587.201	4.76233	143.28	7530.68	4274.55	174.38	5580.82	4657.22	62.28	3047.42	1698.24
8213	-1.11028e-06	0.000740334	1.9622e-06	-4.14711e-05	0.000744411	0.000772037	0.24544	0.02192	0.05755	0.000969029	0.01147	0.03046	0.05837	0.24544	0.35018	0.44418	883.18	46780.4	37192.8	585.459	9458.44	585.352	57.209	143.18	7512.06	4235.75	174.28	5730.49	4491.29	62.18	2973.03	1756.46
8223	-0.000251135	0.000121813	-0.000262285	-0.000256034	0.000167196	0.000138323	0.27612	0.02437	0.0616	0.00659	0.02157	0.02936	0.06614	0.27612	0.39625	0.47317	883.08	47268.9	37229.9	583.609	9533.77	583.5	79.3879	143.08	7593.18	4046.55	174.18	5657.98	4351.76	62.08	3003.34	1816.67
8233	-0.00049883	-0.00044218	-0.000506139	-0.00047376	-0.000473762	-0.000514036	0.3068	0.02531	0.06486	0.01259	0.03081	0.02894	0.07041	0.3068	0.4216	0.49084	882.98	47401.4	37125.2	581.758	9344.63	581.65	105.827	142.98	7475.72	4414.92	174.08	5372.66	4248.92	61.98	2837.65	1669.33
8243	-0.000613123	-0.00102	-0.000650063	-0.000673944	-0.00107	-0.00108	0.33748	0.02453	0.06605	0.01744	0.03769	0.02945	0.07011	0.33748	0.41977	0.49441	882.88	47306.7	37174.5	579.908	9320.81	579.799	40.2496	142.88	7625.53	4293.46	173.98	5605.08	4619.85	61.88	2866.45	1749.73
8253	-0.000687948	-0.00149	-0.000736303	-0.000754493	-0.00158	-0.00156	0.36816	0.02223	0.0641	0.02043	0.04122	0.03046	0.06472	0.36816	0.38782	0.48565	882.78	47084.5	37391.6	578.057	9282.64	577.947	70.9092	142.78	7283.59	4412.48	173.88	5614.37	4323.16	61.78	3079.48	1743.79
8263	-0.000719656	-0.00186	-0.000747952	-0.000730119	-0.00208	-0.00194	0.39884	0.01912	0.05831	0.02106	0.04097	0.03107	0.05435	0.39884	0.32637	0.47097	882.68	47978.7	37727.6	576.203	9346.45	576.094	61.3017	142.68	7329.04	4268.78	173.78	5837.06	4142.83	61.68	3068.4	1641.1
8273	-0.000605271	-0.00211	-0.00063162	-0.000621846	-0.00228	-0.00216	0.42951	0.01663	0.04881	0.01913	0.03748	0.0302	0.03998	0.42951	0.24123	0.46063	882.58	47482.6	37765.7	574.352	9289.62	574.242	71.7746	142.58	7451.95	4206.55	173.68	5780.98	4367.02	61.58	2913.62	1727.67
8283	-0.000277875	-0.00212	-0.000300988	-0.000316675	-0.00241	-0.00222	0.46019	0.01651	0.03765	0.0148	0.03301	0.02706	0.02539	0.46019	0.15472	0.46544	882.48	47472	37436.5	572.498	9436.66	572.389	11.8738	142.48	7331.24	4211.74	173.58	5475.68	4363.86	61.48	3019.4	1734.57
8293	0.00038623	-0.00181	0.00043216	0.000450855	-0.00212	-0.00185	0.49087	0.01915	0.03232	0.0087	0.03237	0.02173	0.02507	0.49087	0.15283	0.49101	882.38	47327.1	37938	570.645	9303.77	570.535	157.196	142.38	7242.39	4103.57	173.48	5690.11	4483.14	61.38	2702.69	1598.15
8303	0.00174	-0.00083999	0.00179	0.00179	-0.00121	-0.000884566	0.52155	0.02294	0.04376	0.00359	0.03963	0.01758	0.04498	0.52155	0.27082	0.53415	882.28	48280.9	38280.3	568.791	9393.34	568.682	278.037	142.28	7153.54	4253.12	173.38	5591.91	4572.62	61.28	2910.26	1841.37
8313	0.0046	0.00155	0.00465	0.00453	0.00124	0.00165	0.55223	0.02607	0.06922	0.00817	0.05287	0.02387	0.07192	0.55223	0.43053	0.58542	882.18	48082.3	38171.6	566.936	9379.58	566.826	269.704	142.18	7553.55	4483.1	173.28	5741.78	4308.96	61.18	3050.9	1741.27
8313.5	0.00478	0.00172	0.0049	0.0048	0.00145	0.00181	0.58291	0.02721	0.10155	0.01513	0.06764	0.04155	0.10112	0.58291	0.60359	0.63447	882.08	48417.3	38662.3	565.08	9423.2	564.973	361.753	142.08	7515.08	4231.41	173.18	5922.74	4326.49	61.08	2926.36	1666.26
8314	0.00498	0.00193	0.00511	0.00496	0.00171	0.00199	0.61359	0.02551	0.13699	0.02065	0.08046	0.06565	0.13096	0.61359	0.78048	0.67393	881.98	48878.7	38689.6	563.227	9423.78	563.117	403.565	141.98	7488.86	4304.41	173.08	5648.8	4469.72	60.98	2690.23	1776.25
8314.5	0.00522	0.00216	0.00534	0.00518	0.00191	0.0022	0.64427	0.02053	0.17318	0.02361	0.08883	0.0936	0.16058	0.64427	0.95607	0.70114	881.88	49242.6	39189	561.369	9322.59	561.262	243.252	141.88	7323.99	4362.14	172.98	5697.46	4520.17	60.88	2761.5	1988.84
8315	0.00545	0.00234	0.00557	0.00544	0.00211	0.00245	0.67495	0.01221	0.20817	0.02353	0.09113	0.12355	0.1894	0.67495	1.12692	0.71892	881.78	48916.5	39144.8	559.514	9304.56	559.404	444.128	141.78	7450.43	4276.31	172.88	5689.28	4554.78	60.78	2900.21	1854.85
8315.5	0.00572	0.00256	0.00587	0.00571	0.00238	0.00264	0.70563	0.000864497	0.24022	0.02088	0.08674	0.15367	0.21694	0.70563	1.29011	0.73532	881.68	48931.5	38967.3	557.656	9191.99	557.547	471.561	141.68	7535.48	4269.1	172.78	5707.75	4443.26	60.68	2817.01	1912.07
8316	0.00602	0.0028	0.00615	0.00599	0.00257	0.00296	0.73631	0.00983	0.26776	0.01839	0.07651	0.18198	0.24264	0.73631	1.44247	0.76141	881.58	49062.3	39231	555.801	9196.92	555.691	567.747	141.58	7536.73	4256.63	172.68	5778.11	4537.11	60.58	2868.1	2013.19
8316.5	0.00626	0.00305	0.0065	0.00624	0.0029	0.0032	0.76699	0.02487	0.28947	0.02195	0.0638	0.20654	0.26583	0.76699	1.57992	0.80683	881.48	49252.6	39527.8	553.941	9337.88	553.834	536.451	141.48	7110.62	4027.83	172.58	5632.78	4440.32	60.48	2876.45	2058
8317	0.00663	0.00325	0.00672	0.00653	0.00319	0.00349	0.79767	0.04002	0.30436	0.03327	0.05651	0.22551	0.28563	0.79767	1.69727	0.87472	881.38	49289.7	39923.2	552.084	9382.86	551.975	641.186	141.38	7254.22	4305.41	172.48	5776.12	4404.06	60.38	3079.34	2069.13
8317.5	0.00694	0.00357	0.00704	0.00685	0.00349	0.00376	0.82835	0.05388	0.31191	0.04867	0.06418	0.23745	0.30102	0.82835	1.78852	0.96001	881.28	48549.6	39098.5	550.227	9177.34	550.117	728.724	141.28	7358.02	4125.65	172.38	5545.8	4553.82	60.28	2921	2050.51
8318	0.00729	0.00388	0.00743	0.00717	0.00379	0.0041	0.85903	0.06505	0.3122	0.06508	0.08537	0.2415	0.31101	0.85903	1.84772	1.05219	881.18	49187.2	39421.3	548.367	9228.06	548.258	853.445	141.18	7481.61	4088.79	172.28	5480.6	4464.61	60.18	2958.17	2233.87
8318.5	0.00763	0.00419	0.00784	0.00751	0.00416	0.00442	0.88971	0.0722	0.30612	0.08028	0.11155	0.23765	0.31485	0.88971	1.87049	1.13976	881.08	49364.3	39854	546.508	9088.48	546.398	807.901	141.08	7578.72	4284.3	172.18	5777.16	4201.01	60.08	3111.16	2265.65
8319	0.00802	0.00448	0.0082	0.00792	0.00454	0.00474	0.92039	0.07427	0.29561	0.09249	0.13655	0.22714	0.31239	0.92039	1.85592	1.21402	880.98	49027.4	39468.7	544.648	9164.93	544.539	826.775	140.98	7378.32	4095.17	172.08	5562.44	4370.11	59.98	3150.57	2207.91
8319.5	0.00842	0.00485	0.00865	0.00825	0.0049	0.00515	0.95107	0.07056	0.28382	0.1003	0.15706	0.21282	0.30447	0.95107	1.80896	1.27158	880.88	49387.5	39617.2	542.787	9194.16	542.678	945.767	140.88	7286.85	4205.59	171.98	5565.25	4383.64	59.88	3041.86	2288.58
8320	0.00887	0.00522	0.00905	0.00866	0.00534	0.00552	0.98175	0.06081	0.27497	0.10283	0.17199	0.19955	0.29334	0.98175	1.74299	1.31593	880.78	49296.4	39886.9	540.926	9270.55	540.816	958.963	140.78	7477.08	4307.41	171.88	5730.14	4602.67	59.78	3138.11	2428.37
8320.5	0.00935	0.00561	0.00954	0.00904	0.0058	0.00591	1.01243	0.04531	0.27355	0.09992	0.18261	0.19373	0.28297	1.01243	1.68151	1.35778	880.68	49537	40056.8	539.066	9261.16	538.955	955.053	140.68	7596.4	4215.08	171.78	5895.97	4456.26	59.68	3381.63	2277.42
8321	0.00985	0.00598	0.00999	0.00952	0.00625	0.00636	1.04311	0.0249	0.28253	0.09239	0.19267	0.20075	0.2787	1.04311	1.65623	1.41307	880.58	49335.7	39515.1	537.203	9354.64	537.094	1188.38	140.58	7376.45	4063.76	171.68	5564.69	4615.73	59.58	3523.22	2332.83
8321.5	0.0104	0.00642	0.01054	0.01	0.0068	0.00685	1.07379	0.003	0.3017	0.08249	0.2076	0.2213	0.28563	1.07379	1.69732	1.49791	880.48	49295.9	39822.9	535.342	9368.08	535.232	1313.1	140.48	7542.66	4388.91	171.58	5549.58	4409.28	59.48	3736.85	2329.99
8322	0.01095	0.00686	0.01104	0.01057	0.00733	0.00732	1.10447	0.02318	0.32781	0.07437	0.23195	0.25114	0.30595	1.10447	1.81774	1.62172	880.38	49582.6	40040.4	533.479	9297.25	533.369	1262.15	140.38	7232.5	4316.08	171.48	5710.58	4502.41	59.38	3763.06	2495.09
8322.5	0.01158	0.00735	0.01173	0.01117	0.00795	0.00788	1.13515	0.04911	0.35612	0.07342	0.26661	0.28423	0.3376	1.13515	2.00535	1.78316	880.28	48920.2	40420.6	531.615	9353.53	531.506	1559.68	140.28	7358.11	3950.53	171.38	5673.71	4279.72	59.28	3668.07	2580.45
8323	0.0123	0.00788	0.01235	0.01173	0.00862	0.00845	1.16583	0.07288	0.38203	0.08224	0.30832	0.31532	0.37561	1.16583	2.23068	1.97151	880.18	49429.2	40897	529.752	9268.46	529.643	1518.83	140.18	7461.54	4325.77	171.28	5613.45	4487.26	59.18	3740.24	2318.66
8323.5	0.01305	0.00847	0.01309	0.01237	0.00935	0.0091	1.19651	0.09221	0.4022	0.09793	0.35158	0.34079	0.41438	1.19651	2.46044	2.17206	880.08	49179.2	40190	527.889	9264.78	527.779	1589.4	140.08	7478.61	4332.33	171.18	5675.41	4685.89	59.08	3875.96	2284.93
8324	0.01378	0.00907	0.01389	0.01304	0.01013	0.00978	1.22718	0.10511	0.41516	0.11571	0.3906	0.35889	0.44917	1.22718	2.66671	2.37172	879.98	48668.7	40880.2	526.025	9178.35	525.914	1879.73	139.98	7496.53	4216.47	171.08	5774.01	4629.06	58.98	3978.8	2290.42
8324.5	0.01468	0.00971	0.01474	0.01378	0.01096	0.01051	1.25786	0.10995	0.42194	0.13197	0.42073	0.36994	0.47699	1.25786	2.83156	2.56322	879.88	49031.9	41224.5	524.16	9196.09	524.051	1776.33	139.88	7728.85	4257.28	170.98	5752.74	4662.5	58.88	4090.91	2054.81
8325	0.01572	0.01045	0.01574	0.01465	0.012	0.01132	1.28854	0.10569	0.4265	0.14484	0.43946	0.37657	0.49694	1.28854	2.94987	2.74762	879.78	48981.9	40889.7	522.295	9076.91	522.186	2008.18	139.78	7379.08	4328.65	170.88	5958.58	4435.07	58.78	3855.44	2134.37
8325.5	0.01679	0.01118	0.01673	0.01557	0.01304	0.0122	1.31922	0.09192	0.4357	0.15403	0.4475	0.38374	0.51071	1.31922	3.03145	2.93473	879.68	48553.5	40781.9	520.428	9071.85	520.318	2163.03	139.68	7114.19	4119.63	170.78	5961.34	4557.38	58.68	3835.94	1914.84
8326	0.01803	0.01206	0.01792	0.01661	0.01428	0.01323	1.3499	0.06898	0.45767	0.16078	0.44981	0.39796	0.52256	1.3499	3.10171	3.14096	879.58	48986.4	40523.4	518.562	9162.29	518.453	2189.63	139.58	7398.8	4067.54	170.68	6115.31	4582.71	58.58	3892.31	1976.85
8326.5	0.0194	0.01299	0.01921	0.01773	0.01576	0.01438	1.38058	0.03812	0.49859	0.16765	0.45598	0.42534	0.53886	1.38058	3.19835	3.38415	879.48	48869.6	41079.6	516.695	9141.54	516.586	2368.8	139.48	7162.01	4299.35	170.58	5910.35	4685.58	58.48	3914.19	1816.9
8327	0.02107	0.01405	0.02069	0.01897	0.01737	0.01557	1.41126	0.00667	0.55951	0.17774	0.47819	0.46904	0.56632	1.41126	3.36111	3.67659	879.38	49003.3	41401.2	514.828	9080.9	514.719	2438.3	139.38	7338.29	4225.08	170.48	6216.88	4597.16	58.38	3692.96	1954.62
8327.5	0.023	0.01526	0.02248	0.02054	0.01947	0.01703	1.44194	0.03991	0.63612	0.19338	0.52548	0.52807	0.60935	1.44194	3.61614	4.01916	879.28	48714.8	40217.4	512.961	9137.09	512.852	2527.81	139.28	7218.48	4166.49	170.38	6091.41	4842.93	58.28	3788.31	1874.63
8328	0.02531	0.01667	0.02453	0.02226	0.0219	0.01883	1.47262	0.08254	0.72089	0.21501	0.59825	0.59826	0.66799	1.47262	3.96373	4.39921	879.18	48818.6	40726.3	511.094	9079.33	510.982	2631.65	139.18	7524.53	4050.33	170.28	6064.66	4865.6	58.18	3694.1	1710.1
8328.5	0.0283	0.01847	0.02718	0.02451	0.02514	0.02108	1.5033	0.12371	0.80543	0.24124	0.68849	0.67409	0.7379	1.5033	4.37815	4.79268	879.08	48937	40854	509.225	8920.52	509.115	2879.35	139.08	7439.66	3998.58	170.18	6257.18	5234.06	58.08	3601.37	1698.66
8329	0.03247	0.0207	0.0307	0.02753	0.02976	0.02418	1.53398	0.16012	0.88174	0.2699	0.78418	0.75	0.81198	1.53398	4.81724	5.16851	878.98	49069.2	40617.1	507.355	9056.41	507.246	2900.75	138.98	7206.88	4223.08	170.08	6178.4	5385.16	57.98	3726.33	1782.52
8329.5	0.03884	0.02413	0.0359	0.03205	0.03673	0.0288	1.56466	0.18888	0.94294	0.29923	0.87291	0.82108	0.8822	1.56466	5.23347	5.49344	878.88	49223.7	40309.5	505.486	9123.93	505.377	2950.75	138.88	7314.28	4147.09	169.98	6217.87	5537.78	57.88	3616.4	1669.86
8330	0.04871	0.02975	0.04382	0.0394	0.04838	0.03642	1.59534	0.2076	0.98361	0.32868	0.94377	0.88336	0.94095	1.59534	5.58174	5.73606	878.78	48874.2	40396.9	503.617	9043.47	503.506	3177.25	138.78	7174.03	4126.84	169.88	6498.95	5366.42	57.78	3650.88	1735.15
8330.5	0.06199	0.03882	0.05496	0.05008	0.06787	0.049	1.62602	0.21469	1	0.35935	0.98807	0.93387	0.98182	1.62602	5.82399	5.87005	878.68	48465	40085.6	501.746	9143.67	501.637	3366.82	138.68	7302.16	4329.71	169.78	6705.98	5329.45	57.68	3459.4	1737.86
8331	0.07493	0.04858	0.06637	0.06047	0.09325	0.0637	1.6567	0.2098	0.99017	0.39384	1	0.97066	1	1.6567	5.93175	5.87639	878.58	48201.3	40689.3	499.875	9140.02	499.766	3363.06	138.58	7373.75	4244.1	169.68	6820.21	5597.81	57.58	3492.08	1558.08
8331.5	0.08537	0.05146	0.07477	0.06489	0.11585	0.07243	1.68738	0.1946	0.95404	0.43547	0.97708	0.99275	0.99256	1.68738	5.88764	5.74491	878.48	49069.9	40652.4	498.004	8964.36	497.895	3527.21	138.48	7131.86	4101.78	169.58	6847.53	5843.91	57.48	3446.67	1730.69
8332	0.09467	0.04664	0.08159	0.06459	0.12968	0.07291	1.71806	0.17453	0.8933	0.487	0.92073	1	0.95853	1.71806	5.68596	5.47502	878.38	48124.9	39905	496.133	8982.08	496.023	3621.79	138.38	7352.96	4133.42	169.48	7033.56	5852.15	57.38	3302.63	1594.44
8332.5	0.10342	0.04193	0.08979	0.06568	0.13714	0.07151	1.74874	0.16179	0.81124	0.5494	0.83697	0.99305	0.89892	1.74874	5.33258	5.07573	878.28	48069.7	40044.8	494.26	9009.73	494.15	3656.82	138.28	7231.46	4301.13	169.38	6894.93	5755.05	57.28	3214.09	1583.36
8333	0.11169	0.04106	0.1014	0.07051	0.14237	0.07185	1.77942	0.17436	0.71248	0.62125	0.73753	0.97309	0.81651	1.77942	4.84412	4.56497	878.18	47763.2	40068.9	492.389	8950.71	492.277	3679.22	138.18	7100.27	4484.81	169.28	6974.62	5745.72	57.18	3359.14	1562.63
8333.5	0.12103	0.04299	0.11635	0.07866	0.14896	0.07476	1.8101	0.22076	0.60258	0.699	0.64145	0.94179	0.71567	1.8101	4.24636	3.9683	878.08	48207.8	39595	490.516	8962.73	490.404	3684.73	138.08	7663.25	4226.69	169.18	7026.15	5866.3	57.08	3295.51	1564.42
8334	0.1348	0.04701	0.13338	0.08926	0.16007	0.08041	1.84078	0.29332	0.48764	0.7777	0.57519	0.90106	0.60193	1.84078	3.57218	3.31714	877.98	47213.5	39586.2	488.643	9051.42	488.531	3704.62	137.98	7436.94	4297.18	169.08	7346.81	6024.29	56.98	3249.32	1598.39
8334.5	0.15825	0.05278	0.15243	0.10193	0.17756	0.08942	1.87146	0.38142	0.37385	0.85175	0.56346	0.85298	0.48161	1.87146	2.85897	2.64686	877.88	48143.1	38797.9	486.768	8841.97	486.658	3650.87	137.88	7728.76	4098.06	168.98	7238.77	5977.17	56.88	3204.7	1469.2
8335	0.19616	0.06049	0.17624	0.11853	0.20223	0.10201	1.90214	0.47726	0.26714	0.91558	0.60872	0.7997	0.36134	1.90214	2.14608	1.99521	877.78	47672.5	38494.9	484.893	8920.7	484.783	3513.6	137.78	7615.48	4100.39	168.88	7517.69	5936.81	56.78	3239.26	1596.74
8335.5	0.25269	0.07127	0.21125	0.142	0.23345	0.11883	1.93282	0.57517	0.17296	0.96411	0.68799	0.74332	0.24777	1.93282	1.47291	1.40268	877.68	48665.3	38610.9	483.02	8853.27	482.908	3678.79	137.68	7690.08	4225.27	168.78	7435.19	6238.6	56.68	3531.19	1546.16
8336	0.32771	0.08646	0.26388	0.17575	0.26825	0.13976	1.9635	0.67052	0.09687	0.99323	0.77303	0.68586	0.14793	1.9635	0.88109	0.91937	877.58	48194.9	38836.6	481.143	8767.42	481.033	3580.27	137.58	7674.1	4302.18	168.68	7646.63	6251.6	56.58	3595.93	1631.57
8336.5	0.41542	0.10555	0.33498	0.21948	0.30164	0.16321	1.99418	0.75931	0.04858	1	0.84299	0.62922	0.07407	1.99418	0.44328	0.62574	877.48	47837.4	38463.3	479.268	8843.28	479.156	3554.31	137.48	7539.7	4149.35	168.58	7435.88	6170.2	56.48	3516.58	1647.95
8337	0.50906	0.12805	0.42172	0.27208	0.33143	0.18835	2.02485	0.83805	0.04397	0.98292	0.88516	0.57513	0.06276	2.02485	0.37626	0.59343	877.38	47307.1	37997.4	477.391	8855.3	477.281	3649.08	137.38	7754.96	4416.02	168.48	7668.87	6724.62	56.38	3551.21	1506.11
8337.5	0.59906	0.15462	0.51546	0.33023	0.35981	0.21587	2.05553	0.9037	0.05781	0.94195	0.89311	0.52506	0.09814	2.05553	0.58595	0.70988	877.28	47501.9	38062.6	475.516	8855.98	475.404	3453.44	137.28	7324.08	4186.92	168.38	7639.74	6334.12	56.28	3945.57	1676.86
8338	0.67599	0.18683	0.60607	0.39026	0.38909	0.24753	2.08621	0.95375	0.0643	0.87855	0.86528	0.48016	0.13093	2.08621	0.78029	0.83367	877.18	47216.6	37486.8	473.637	8859.49	473.527	3402.65	137.18	7488.44	4210.36	168.28	7370.73	6353.6	56.18	4078.6	1844.46
8338.5	0.73376	0.22718	0.68433	0.44855	0.42182	0.2858	2.11689	0.98628	0.06109	0.7955	0.80398	0.44116	0.15393	2.11689	0.91667	0.92468	877.08	47779.6	37433.7	471.76	8967.83	471.65	3193.43	137.08	7793.2	4076.96	168.18	7414.89	6237.79	56.08	4046.69	1743.1
8339	0.77252	0.27636	0.74351	0.50183	0.45871	0.33185	2.14757	1	0.05309	0.69672	0.71465	0.40835	0.16972	2.14757	1.01026	0.98911	876.98	47873.4	37483.8	469.883	8707.86	469.771	3201.23	136.98	7801.81	4127.1	168.08	7167.32	6192.77	55.98	4547.28	1920.54
8339.5	0.79732	0.33316	0.7813	0.54906	0.49892	0.38475	2.17825	0.99434	0.0499	0.58695	0.60514	0.38154	0.1823	2.17825	1.08478	1.04424	876.88	48536.8	37594	468.004	8751.05	467.893	3152.61	136.88	7728.53	4198.83	167.98	7329.14	6065.98	55.88	4432.46	1935.51
8340	0.81565	0.39798	0.80271	0.59254	0.54404	0.44489	2.20893	0.96948	0.06003	0.47144	0.48502	0.36018	0.19437	2.20893	1.15633	1.10137	876.78	47849.8	37703.7	466.125	8856.51	466.014	2932.94	136.78	7646.32	4120.84	167.88	6850.43	5950.21	55.78	4981.85	2052.49
8340.5	0.83208	0.46575	0.8148	0.63412	0.59196	0.50808	2.23961	0.92637	0.08092	0.35557	0.36501	0.34346	0.206	2.23961	1.2253	1.15796	876.68	47654.5	37624.7	464.244	8801.98	464.135	2925.9	136.68	7687.21	4047.63	167.78	6686.67	5494.94	55.68	5213.18	2090.83
8341	0.84793	0.53189	0.82459	0.67548	0.64123	0.57015	2.27029	0.8667	0.10623	0.24449	0.25686	0.3305	0.21487	2.27029	1.27784	1.19951	876.58	48234.4	37232.9	462.365	8811.16	462.254	2906.37	136.58	7737.81	4105.67	167.68	6667.6	5209.24	55.58	5549.4	2082.08
8341.5	0.86485	0.59528	0.83565	0.7181	0.68775	0.62974	2.30097	0.79288	0.13304	0.14277	0.17388	0.32035	0.21768	2.30097	1.29455	1.20797	876.48	47942	37566.5	460.484	8879.74	460.375	2805.03	136.48	7997.98	4233.3	167.58	6677.7	5157.47	55.48	5865.6	2086.96
8342	0.88365	0.65867	0.84978	0.7626	0.73024	0.68843	2.33165	0.70791	0.16156	0.05422	0.12898	0.31208	0.21193	2.33165	1.26045	1.17115	876.38	47839.2	37579.1	458.604	8789.88	458.494	2681.36	136.38	8065.57	3982.2	167.48	6558.52	4981.24	55.38	6046.73	2107.11
8342.5	0.905	0.72687	0.86661	0.81054	0.77028	0.74931	2.36233	0.61525	0.19395	0.01785	0.1181	0.30472	0.19749	2.36233	1.17482	1.0923	876.28	48458	37645.8	456.723	8650.59	456.611	2579.19	136.28	8353.07	4236.54	167.38	6281.85	5003.22	55.28	6751.87	1896.51
8343	0.92645	0.80312	0.88478	0.86092	0.81099	0.81473	2.39301	0.51872	0.233	0.07304	0.11424	0.29729	0.17874	2.39301	1.0637	1.00293	876.18	48241.1	37510.1	454.842	8751.67	454.73	2509.83	136.18	8525.9	4277.38	167.28	6114.16	4796.68	55.18	7453.61	2214.03
8343.5	0.9462	0.88916	0.90296	0.91468	0.85562	0.88697	2.42369	0.42229	0.28074	0.11064	0.09716	0.28877	0.16752	2.42369	0.99721	0.97607	876.08	47781.9	36637.6	452.959	8729.75	452.848	2474.67	136.08	8598.94	4251.56	167.18	6084.35	4667.61	55.08	7721.5	2350.58
8344	0.9634	0.98185	0.91999	0.96973	0.90593	0.96373	2.45437	0.32998	0.33758	0.13119	0.06127	0.2783	0.18119	2.45437	1.07824	1.09985	875.98	49234.2	37196.8	451.076	8638.6	450.965	2388.91	135.98	8436	4426.79	167.08	6313.69	4915.76	54.98	7790.91	2375.13
8344.5	0.97761	1.07722	0.93438	1.02399	0.96123	1.04184	2.48505	0.2459	0.40228	0.13643	0.021	0.26523	0.22696	2.48505	1.34955	1.39325	875.88	49277.4	37685.9	449.193	8745.26	449.082	2242.71	135.88	8618.57	4279.4	166.98	6230.6	4600.92	54.88	8520.94	2364.33
8345	0.98923	1.17017	0.94719	1.07403	1.01997	1.11598	2.51573	0.17454	0.47233	0.12888	0.07038	0.2493	0.29589	2.51573	1.75813	1.80277	875.78	48932.1	37526.6	447.311	8688.05	447.199	2174.5	135.78	8837.01	4318.22	166.88	6177.3	4541.97	54.78	8534.08	2257.55
8345.5	0.99881	1.24911	0.95882	1.11678	1.07493	1.1789	2.54641	0.12166	0.54443	0.11178	0.14807	0.23076	0.37583	2.54641	2.23193	2.26647	875.68	48317.1	37985.8	445.426	8736.76	445.314	2050.11	135.68	9047.73	4216.05	166.78	5710.75	4528.51	54.68	8880.41	2223.37
8346	1.00762	1.30884	0.97052	1.15172	1.12175	1.22794	2.57709	0.09406	0.61498	0.0891	0.22888	0.21045	0.45729	2.57709	2.71479	2.73535	875.58	49952.4	38065.4	443.541	8590.65	443.43	2023.43	135.58	9890.09	4289.89	166.68	6116.14	4538.71	54.58	8533.92	2157.21
8346.5	1.01674	1.34972	0.98378	1.17905	1.1562	1.26235	2.60777	0.09115	0.68034	0.06611	0.30523	0.18985	0.53311	2.60777	3.16427	3.17103	875.48	49399.5	38353.1	441.656	8716.97	441.545	1891.19	135.48	9866.18	4228.91	166.58	5873.12	4573.81	54.48	8742.59	2145.95
8347	1.02597	1.37662	0.99731	1.20075	1.17661	1.2864	2.63845	0.09909	0.7371	0.05129	0.37117	0.17097	0.59778	2.63845	3.54759	3.54312	875.38	49286.7	38210.7	439.771	8624.55	439.66	1935.62	135.38	10424.1	4537.86	166.48	6028.4	4375.4	54.38	8592.34	1850.81
8347.5	1.0344	1.3954	1.01013	1.21669	1.18407	1.30369	2.66913	0.10575	0.78227	0.0537	0.42216	0.15604	0.64716	2.66913	3.84027	3.82843	875.28	48976.5	38639	437.885	8822.74	437.773	1748.98	135.28	11224.3	4341.58	166.38	6043.95	4642.84	54.28	8300.61	1985.67
8348	1.03951	1.41033	1.01994	1.22788	1.18219	1.31691	2.69981	0.10654	0.81344	0.069	0.45525	0.14678	0.6785	2.69981	4.02603	4.01116	875.18	49535.9	38555.7	435.998	8616.11	435.889	1713.58	135.18	11865.5	4218.45	166.28	6236.61	4513.98	54.18	8619.11	2017.82
8348.5	1.04011	1.42139	1.02651	1.23445	1.17518	1.32617	2.73049	0.10083	0.82891	0.08717	0.4693	0.14342	0.69046	2.73049	4.09691	4.08311	875.08	49485.6	38685.7	434.111	8718.33	434.002	1581.18	135.08	12287.2	4421.51	166.18	6041.27	4534.32	54.08	8022.21	1749.72
8349	1.03557	1.42523	1.03036	1.23496	1.16481	1.32999	2.76117	0.08966	0.82779	0.10332	0.46483	0.14438	0.68306	2.76117	4.05307	4.04364	874.98	49713.1	39333.9	432.225	8596.4	432.113	1458.99	134.98	12443.9	4529.84	166.08	5957.09	4661.11	53.98	7716.88	1802.05
8349.5	1.02666	1.41605	1.03228	1.22884	1.15354	1.32537	2.79185	0.07469	0.81003	0.11578	0.44392	0.147	0.6576	2.79185	3.90216	3.89916	874.88	49829.8	39118.7	430.338	8561.89	430.227	1334.3	134.88	13040.9	4452.04	165.98	6042.28	4765.16	53.88	7457.91	1680.32
8350	1.01635	1.39199	1.03346	1.2165	1.14229	1.31015	2.82252	0.05775	0.77644	0.12421	0.40985	0.14865	0.61645	2.82252	3.65827	3.66228	874.78	49823.8	39001.7	428.449	8626.01	428.338	1250.79	134.78	14544.8	4695.37	165.88	6015.61	4682.48	53.78	6780.07	1610.06
8350.5	1.00467	1.35493	1.03361	1.19854	1.13089	1.28596	2.8532	0.04063	0.72867	0.12895	0.36667	0.14736	0.56283	2.8532	3.34039	3.35046	874.68	49685.1	39427.4	426.561	8560.52	426.449	1397.17	134.68	14757	4746.76	165.78	6043.65	4584.2	53.68	6119.73	1550.25
8351	0.99284	1.30981	1.03415	1.17676	1.11974	1.25531	2.88388	0.02522	0.66905	0.1307	0.31879	0.14206	0.50045	2.88388	2.97065	2.98451	874.58	49710.2	39724.3	424.672	8702.06	424.561	1260.72	134.58	15112	4727.3	165.68	6258.19	4629.53	53.58	5522.62	1526.08
8351.5	0.98211	1.26091	1.03461	1.15441	1.10818	1.22231	2.91456	0.01497	0.60051	0.13035	0.27048	0.1324	0.43328	2.91456	2.57247	2.58685	874.48	49982.3	39836.5	422.781	8628.14	422.67	1135.87	134.48	15195.1	4941.02	165.58	5984.26	4467.95	53.48	4773.79	1528.86
8352	0.97274	1.21352	1.0353	1.13314	1.09706	1.18906	2.94524	0.016	0.52635	0.12893	0.22548	0.11872	0.36515	2.94524	2.16865	2.17983	874.38	50034.5	40603.9	420.893	8592.25	420.781	1004.3	134.38	15611.9	4663.18	165.48	6111.21	4557.82	53.38	4187.6	1293.68
8352.5	0.96481	1.17153	1.03618	1.11285	1.086	1.1583	2.97592	0.02447	0.45005	0.12746	0.18667	0.10182	0.29953	2.97592	1.77971	1.78413	874.28	49326	40731.4	419.002	8657.69	418.891	1117.9	134.28	16235.8	5076.63	165.38	6179.94	4570.78	53.28	3739.91	1435.29
8353	0.95856	1.13601	1.03615	1.09458	1.07539	1.13065	3.0066	0.03412	0.37501	0.12688	0.15594	0.08285	0.23928	3.0066	1.42256	1.41746	874.18	49899.8	41307.5	417.111	8711.84	417	1019.29	134.18	16778.2	5125.2	165.28	6015.64	4898.81	53.18	3393.68	1370.28
8353.5	0.95344	1.10569	1.0366	1.07867	1.06521	1.10602	3.03728	0.04348	0.30433	0.12778	0.13421	0.06315	0.18646	3.03728	1.10946	1.09356	874.08	50328.9	41887.6	415.219	8781.44	415.107	1016.64	134.08	17135	5173.26	165.18	6257.67	4867.22	53.08	3229.41	1389.69
8354	0.95029	1.07958	1.03653	1.06413	1.0561	1.08351	3.06796	0.05229	0.24056	0.13022	0.12146	0.04417	0.14227	3.06796	0.84755	0.82156	873.98	49827	41893.4	413.328	8638.69	413.217	890.511	133.98	17156.4	5260.04	165.08	6251.84	4514	52.98	2819.11	1310.6
8354.5	0.94739	1.05553	1.03631	1.05107	1.04797	1.06326	3.09864	0.06034	0.18551	0.13367	0.11669	0.02743	0.10706	3.09864	0.63879	0.60579	873.88	49559.6	42673.5	411.436	8597.22	411.324	853.273	133.88	17099.7	5214.94	164.98	6407.79	4577.35	52.88	2612.27	1255.75
8355	0.94524	1.03147	1.03601	1.03876	1.04071	1.04362	3.12932	0.06738	0.14006	0.13707	0.11781	0.01483	0.08034	3.12932	0.48044	0.4459	873.78	49239.3	43380.8	409.543	8522.04	409.432	962.467	133.78	16869.7	5516.84	164.88	6626.02	4762.04	52.78	2509.35	1366.14
8355.5	0.94342	1.00751	1.03572	1.02673	1.0348	1.02502	3.16	0.07314	0.10397	0.13912	0.12191	0.00956	0.06105	3.16	0.36609	0.33725	873.68	49400.3	43018.3	407.648	8616.9	407.537	668.644	133.68	16648.9	5397.58	164.78	6504.47	4731.43	52.68	2364.4	1306.25
8356	0.94192	0.98372	1.03485	1.01531	1.02982	1.0068	3.19068	0.07741	0.07596	0.13855	0.12579	0.01061	0.04775	3.19068	0.28724	0.27186	873.58	48700.6	42628.6	405.756	8567.04	405.645	786.772	133.58	16008.1	5515.15	164.68	6523.56	4713.83	52.58	2284.7	1239.07
8356.5	0.9402	0.96137	1.03383	1.00479	1.02586	0.99017	3.22136	0.08024	0.05398	0.13443	0.12657	0.01087	0.0389	3.22136	0.23478	0.23993	873.48	48020.1	43526.2	403.861	8409.07	403.75	723.949	133.48	15645.1	5929.98	164.58	6694.31	4967.09	52.48	2193.67	1242.4
8357	0.93877	0.94178	1.0324	0.99529	1.02238	0.97559	3.25204	0.08195	0.03601	0.12642	0.12213	0.00783	0.033	3.25204	0.19981	0.23147	873.38	47642.2	43600.6	401.967	8433.69	401.855	622.098	133.38	15121.6	5719.78	164.48	6591.97	4704.36	52.38	2061.94	1410.9
8357.5	0.93791	0.92589	1.03073	0.98709	1.019	0.96319	3.28272	0.08318	0.02111	0.11513	0.11161	0.00379	0.0286	3.28272	0.17376	0.2369	873.28	46875.4	44065.8					133.28	14348.5	5880.3	164.38	6824.03	4732.44	52.28	2141.23	1313.52
8358	0.93702	0.91443	1.02865	0.98017	1.01613	0.95338	3.3134	0.08481	0.01181	0.10276	0.09624	0.01144	0.02445	3.3134	0.14916	0.2473	873.18	46893.6	43512.1					133.18	14365.9	5789.11	164.28	7026.44	4991.96	52.18	2121.88	1377.35
8358.5	0.93625	0.90728	1.02638	0.97474	1.01305	0.94635	3.34408	0.08783	0.01512	0.09389	0.08132	0.02506	0.01978	3.34408	0.12148	0.25497	873.08	46200	43799.2					133.08	13627.5	5692.27	164.18	7206.24	4804.48	52.08	2024.39	1385.71
8359	0.93559	0.9041	1.02359	0.97009	1.00978	0.94209	3.37476	0.09297	0.02585	0.095	0.0787	0.04125	0.01498	3.37476	0.09303	0.2543	872.98	46210.3	43738.5					132.98	12148.9	5342.89	164.08	7387.69	4684.96	51.98	2090.08	1300.18
8359.5	0.93539	0.90451	1.02051	0.96671	1.00669	0.93966	3.40544	0.10057	0.03756	0.10983	0.09835	0.059	0.01311	3.40544	0.0819	0.24224	872.88	45209.9	43268.7					132.88	11900.9	5731.96	163.98	7388.17	5027.46	51.88	1910.11	1333.76
8360	0.93559	0.90844	1.01661	0.96422	1.00313	0.93914	3.43612	0.11045	0.04881	0.13582	0.13503	0.07743	0.01804	3.43612	0.11116	0.21842	872.78	44837.6	43284					132.78	11505.9	5749.6	163.88	7713.14	5018.02	51.78	1903.77	1331.33
8360.5	0.9359	0.9144	1.01261	0.9622	0.99957	0.94037	3.4668	0.12208	0.05948	0.16787	0.17919	0.09578	0.02751	3.4668	0.16728	0.18524	872.68	44924.7	43137.6					132.68	10331.3	5937.43	163.78	8208.18	5174.33	51.68	1874.39	1304.38
8361	0.93649	0.92136	1.0077	0.9607	0.99599	0.94295	3.49748	0.13477	0.06978	0.20168	0.22441	0.11334	0.03825	3.49748	0.23092	0.14811	872.58	43978.3	42044.9					132.58	10214.9	5454.55	163.68	7912	4967.89	51.58	1847.72	1472.77
8361.5	0.93759	0.92912	1.00266	0.95953	0.9926	0.94538	3.52816	0.14778	0.07977	0.23409	0.26645	0.1295	0.0484	3.52816	0.29112	0.11639	872.48	44042.2	41572.1					132.48	9905.01	5440.53	163.58	7919.67	5071.49	51.48	1855.34	1242.54
8362	0.9386	0.9361	0.99769	0.95815	0.98905	0.94792	3.55884	0.16042	0.08921	0.26276	0.30223	0.14373	0.05671	3.55884	0.34039	0.10277	872.38	43934.9	41021.8					132.38	9849.43	5213.14	163.48	7788.56	4956.6	51.38	1954	1317.28
8362.5	0.94019	0.94118	0.9927	0.95686	0.98539	0.95007	3.58952	0.17205	0.09745	0.28596	0.32957	0.15561	0.06225	3.58952	0.37319	0.11155	872.28	43668.1	40354.6					132.28	9201.15	5305.76	163.38	8337.6	4830.93	51.28	1863.32	1366.22
8363	0.94167	0.94383	0.98811	0.95521	0.98168	0.95144	3.62019	0.1821	0.10358	0.30245	0.34711	0.16481	0.06439	3.62019	0.38588	0.13069	872.18	42866.1	40240.5					132.18	8720.17	4936.65	163.28	8689.35	4928.31	51.18	1787.5	1326.73
8363.5	0.94274	0.94324	0.98364	0.95299	0.97783	0.9509	3.65087	0.19005	0.10662	0.31149	0.35423	0.17108	0.06287	3.65087	0.37691	0.1474	872.08	43639.7	39013.3					132.08	8486.1	4886.62	163.18	8492.98	4542.31	51.08	1918.08	1219.08
8364	0.94375	0.9413	0.97936	0.95065	0.97378	0.94951	3.68155	0.19552	0.10574	0.31279	0.35106	0.17428	0.05781	3.68155	0.34691	0.15521	871.98	43519.7	37513.1					131.98	8580.51	4506.83	163.08	8800.82	4591.59	50.98	1829.62	1216.01
8364.5	0.9444	0.93794	0.97569	0.94716	0.96958	0.94737	3.71223	0.19822	0.10039	0.30648	0.33831	0.17437	0.04966	3.71223	0.2986	0.15201	871.88	42640.3	36728.1					131.88	8190.17	4591.66	162.98	9224.02	4489.32	50.88	1829.42	1352.71
8365	0.94453	0.9327	0.97227	0.94357	0.9649	0.94397	3.74291	0.19802	0.09045	0.29307	0.3172	0.17139	0.03921	3.74291	0.23663	0.13839	871.78	42987.5	36531					131.78	8105.28	4542.28	162.88	9201.11	4790.05	50.78	1879.09	1279.24
8365.5	0.94442	0.92661	0.96842	0.93924	0.96021	0.9394	3.77359	0.19499	0.07623	0.2734	0.28927	0.16554	0.02755	3.77359	0.16752	0.11699	871.68	42995.4	35572.4					131.68	8243.01	4674.34	162.78	9771.21	5048.66	50.68	1932.54	1306.96
8366	0.94421	0.92004	0.96444	0.93445	0.95518	0.93457	3.80427	0.18936	0.05847	0.24856	0.25628	0.15708	0.01637	3.80427	0.10127	0.09238	871.58	43523.9	35015.5					131.58	8066.25	4525.71	162.68	9503.42	4688.97	50.58	1742.28	1350.27
8366.5	0.94386	0.91296	0.96054	0.92917	0.9499	0.92917	3.83495	0.18155	0.03831	0.21985	0.22003	0.14642	0.0099	3.83495	0.06291	0.07158	871.48	43025.6	34124					131.48	8305.16	4395.27	162.58	9481.03	4639.2	50.48	1841.94	1351.45
8367	0.9433	0.9048	0.95681	0.92387	0.94468	0.92326	3.86563	0.1721	0.01719	0.18864	0.18229	0.13405	0.01358	3.86563	0.0847	0.06321	871.38	43459.8	33733.7					131.38	7858.81	4313.61	162.48	8973.77	4614.56	50.38	1792.4	1292.26
8367.5	0.94223	0.8959	0.953	0.91811	0.93962	0.91645	3.89631	0.1617	0.000553392	0.15637	0.14479	0.12055	0.02045	3.89631	0.12542	0.06877	871.28	43491.9	33293.5					131.28	7999.35	4104.79	162.38	9200.04	4850.69	50.28	1767.89	1392.7
8368	0.94158	0.88704	0.94878	0.91251	0.93412	0.90948	3.92699	0.15106	0.01623	0.12451	0.10918	0.10658	0.02599	3.92699	0.15825	0.07916	871.18	43490.6	32862.4					131.18	8296.16	4193.36	162.28	9274.66	4591.89	50.18	1675.65	1253.47
8368.5	0.94049	0.8779	0.94473	0.90668	0.92881	0.90261	3.95767	0.14086	0.03228	0.09447	0.0773	0.09285	0.02936	3.95767	0.17822	0.08621	871.08	43821.8	32627.1					131.08	8621.9	4083.53	162.18	8819.42	4567.53	50.08	1669.34	1249.33
8369	0.93995	0.86874	0.94058	0.9013	0.92382	0.89571	3.98835	0.13171	0.04453	0.06781	0.05175	0.08007	0.03071	3.98835	0.18627	0.08627	870.98	44166.3	32303.8					130.98	8642.36	4042.88	162.08	8916.35	4732.5	49.98	1780.85	1393.1
8369.5	0.93883	0.85994	0.93639	0.89569	0.91855	0.88898	4.01903	0.12402	0.0523	0.04647	0.037	0.06889	0.03076	4.01903	0.18657	0.07853	870.88	44262.1	31460.1					130.88	8671.38	4129.41	161.98	9177.12	4629.12	49.88	1777.68	1404.97
8370	0.93822	0.85208	0.93248	0.89068	0.91374	0.8826	4.04971	0.11803	0.05545	0.03339	0.03628	0.05976	0.03055	4.04971	0.18531	0.06409	870.78	43922.9	31327.5					130.78	8867.06	4142.38	161.88	9133.18	4583.65	49.78	1814.35	1348.12
8370.5	0.93798	0.84484	0.92872	0.88628	0.90915	0.87681	4.08039	0.11375	0.05434	0.03075	0.04317	0.05278	0.03111	4.08039	0.18861	0.04586	870.68	43915.1	31269.6					130.68	9488.58	3909.18	161.78	9481.64	4817.31	49.68	1780.81	1412.18
8371	0.9378	0.83813	0.92511	0.88203	0.90483	0.87165	4.11107	0.11105	0.04989	0.0346	0.04985	0.04757	0.0329	4.11107	0.19921	0.03061	870.58	44253.6	31280.2					130.58	9848.17	3794.68	161.68	9045.45	4702.8	49.58	1819.93	1484.39
8371.5	0.93815	0.83251	0.92135	0.87798	0.9011	0.86709	4.14175	0.10968	0.04368	0.03911	0.05318	0.04339	0.03554	4.14175	0.21489	0.03177	870.48	44815.7	30726.3					130.48	10035.7	3963.8	161.58	8456.19	4628.92	49.48	1817.51	1320.78
8372	0.93889	0.82796	0.9178	0.87457	0.89748	0.86322	4.17243	0.10937	0.038	0.04166	0.05232	0.03936	0.03816	4.17243	0.2304	0.04686	870.38	43819.3	30564.4					130.38	10557.4	4113.83	161.48	7883.03	4722.64	49.38	1886.23	1294.1
8372.5	0.93972	0.82431	0.91435	0.87176	0.89429	0.85995	4.20311	0.10982	0.03564	0.04164	0.04742	0.03478	0.03983	4.20311	0.24032	0.06277	870.28	43262.7	30495.4					130.28	10717.1	3957.84	161.38	7410.57	4491.91	49.28	1800.17	1261.66
8373	0.94137	0.8216	0.91061	0.8695	0.89162	0.85763	4.23379	0.11076	0.03817	0.03922	0.03913	0.02928	0.0399	4.23379	0.24071	0.07421	870.18	43309.2	30110.5					130.18	10590.2	4014.1	161.28	7149.75	4493.51	49.18	1750.39	1273.12
8373.5	0.94324	0.81994	0.90732	0.86765	0.88982	0.8561	4.26447	0.11192	0.04446	0.03492	0.0284	0.02283	0.03803	4.26447	0.22964	0.07929	870.08	43262.4	30234.6					130.08	11014.4	3893.03	161.18	6898.81	4437.14
8374	0.9458	0.81955	0.90403	0.86626	0.88825	0.85551	4.29515	0.11308	0.05217	0.02937	0.01649	0.01594	0.03426	4.29515	0.20729	0.07763	869.98	42623.9	29946.3					129.98	10854.6	4013.99	161.08	6680	4549.13
8374.5	0.94807	0.82018	0.90126	0.86571	0.88711	0.85547	4.32583	0.11401	0.05956	0.02328	0.00591	0.01034	0.029	4.32583	0.17614	0.0699	869.88	42113.8	29842.6					129.88	11608.2	3818.64	160.98	6190.59	4503.23
8375	0.95094	0.82189	0.89851	0.86542	0.88667	0.85653	4.35651	0.11457	0.0657	0.01728	0.00798	0.01049	0.02318	4.35651	0.14159	0.05779	869.78	42165	30351.2					129.78	12003.7	3901.66	160.88	6019.5	4150.21
8375.5	0.95398	0.82495	0.89642	0.86653	0.8868	0.85825	4.38719	0.11464	0.07028	0.01195	0.01731	0.01636	0.0185	4.38719	0.11385	0.04432	869.68	42239.2	30470.3					129.68	11722.3	4030.75	160.78	6082.08	4489.3
8376	0.95708	0.82876	0.89461	0.86781	0.88777	0.86052	4.41786	0.11415	0.07338	0.00779	0.02542	0.02351	0.01743	4.41786	0.10751	0.0347	869.58	42113.9	29586.8					129.58	11956.3	3882.62	160.68	5691.06	4430.81
8376.5	0.95982	0.83401	0.89369	0.86983	0.889	0.86409	4.44854	0.11307	0.0753	0.00513	0.03124	0.0301	0.02062	4.44854	0.12642	0.03492	869.48	41428.2	29516.7					129.48	11452.4	3778.72	160.58	5724.99	4350.81
8377	0.96286	0.84023	0.89325	0.87255	0.89067	0.86775	4.47922	0.1114	0.07634	0.00393	0.03461	0.03538	0.02584	4.47922	0.15737	0.04308	869.38	41282.6	30673.7					129.38	11228.4	3887.51	160.48	5547.94	4339.71
8377.5	0.96527	0.84672	0.89377	0.87594	0.89308	0.87244	4.5099	0.10913	0.07674	0.00342	0.03574	0.03894	0.03099	4.5099	0.18791	0.05236	869.28	40725.6	30043.1					129.28	10698.1	3902.02	160.38	5528.12	4415.58
8378	0.96741	0.8539	0.89507	0.88013	0.89581	0.87708	4.54058	0.10627	0.07651	0.00285	0.03504	0.04062	0.03495	4.54058	0.21139	0.05877	869.18	41052.1	30288.2					129.18	9778.7	4032.79	160.28	5415.46	4494
8378.5	0.96955	0.86158	0.89709	0.88447	0.89877	0.88236	4.57126	0.10281	0.07548	0.002	0.03302	0.04043	0.03717	4.57126	0.22457	0.06071	869.08	40788.4	29861.3					129.08	9280.37	3880.62	160.18	5287.49	4389.78
8379	0.97116	0.86953	0.89964	0.88964	0.90193	0.88803	4.60194	0.09874	0.07338	0.001	0.03016	0.03856	0.03744	4.60194	0.22615	0.05788	868.98	40855.3	30562.3					128.98	8213.92	4071.16	160.08	5271.88	4489.81
8379.5	0.97267	0.87748	0.90313	0.89527	0.90551	0.89391	4.63262	0.09405	0.06988	0.000264124	0.02669	0.03539	0.03576	4.63262	0.21618	0.05084	868.88	40727.6	30738.9					128.88	8325.88	4133.32	159.98	5251.92	4502.51
8380	0.97413	0.88595	0.9074	0.90093	0.90939	0.89979	4.6633	0.08876	0.06472	0.000776141	0.02263	0.03148	0.03231	4.6633	0.19575	0.04091	868.78	40867.8	30406.2					128.78	7806.1	4213.67	159.88	5147.28	4364.22
8380.5	0.97539	0.89415	0.91191	0.90702	0.91317	0.90586	4.69398	0.08293	0.05776	0.00205	0.01779	0.02758	0.02742	4.69398	0.16677	0.03033	868.68	40902.7	29996.2					128.68	7387.77	4101.68	159.78	5297.2	4640.97
8381	0.97681	0.90229	0.91698	0.91341	0.91716	0.91187	4.72466	0.07661	0.04905	0.00389	0.01197	0.02453	0.02157	4.72466	0.13205	0.02303	868.58	40884.9	30899.1					128.58	6940.77	3982.31	159.68	5297.73	4564.88
8381.5	0.97812	0.91052	0.92222	0.91998	0.92125	0.9185	4.75534	0.06991	0.03881	0.00643	0.00527	0.02301	0.0155	4.75534	0.09606	0.02339	868.48	40813	30627.7					128.48	6990.05	4024.05	159.58	5239.31	4393.92
8382	0.97932	0.91913	0.92798	0.92662	0.92535	0.92485	4.78602	0.06292	0.02754	0.00968	0.00159	0.0231	0.0108	4.78602	0.06824	0.02928	868.38	41243	30402.5					128.38	6895.38	3817.59	159.48	5107.48	4447.64
8382.5	0.9803	0.92776	0.93388	0.93335	0.92968	0.93124	4.8167	0.05576	0.01627	0.0135	0.00889	0.0242	0.01053	4.8167	0.06666	0.03543	868.28	40497.6	31012.5					128.28	6725.24	3758.75	159.38	5304.93	4188.89
8383	0.98131	0.93645	0.93962	0.94002	0.93373	0.93768	4.84738	0.04853	0.0085	0.01764	0.0176	0.02546	0.01486	4.84738	0.09227	0.03918	868.18	40826.6	30381.6					128.18	6501.09	4015.97	159.28	5138.53	4465.1
8383.5	0.98239	0.94471	0.94534	0.9467	0.93762	0.94415	4.87806	0.04135	0.01188	0.02179	0.02587	0.02619	0.02069	4.87806	0.12686	0.0396	868.08	40628.7	30740.9					128.08	6453.27	3916.85	159.18	4875.03	4337.83
8384	0.98306	0.95322	0.95094	0.95342	0.94164	0.95052	4.90874	0.03432	0.02166	0.02562	0.03287	0.02602	0.02643	4.90874	0.16086	0.03665	867.98	40935.2	31135.1					127.98	6542.1	3886.74	159.08	5197.85	4309.75
8384.5	0.98382	0.96201	0.95641	0.9596	0.94582	0.95693	4.93942	0.02761	0.03174	0.0288	0.0379	0.02483	0.03141	4.93942	0.19038	0.03091	867.88	41088.7	31216.4					127.88	6686.53	4099.41	158.98	5176.83	4410.51
8385	0.98434	0.97024	0.96154	0.96574	0.94947	0.96316	4.9701	0.02139	0.04045	0.03108	0.04046	0.02269	0.03528	4.9701	0.21336	0.02352	867.78	39790.1	31040.7					127.78	6642.06	3719.53	158.88	5017.9	4331.25
8385.5	0.98485	0.9786	0.96669	0.97185	0.95332	0.96963	5.00078	0.01594	0.04704	0.03228	0.04027	0.01987	0.03785	5.00078	0.22856	0.01654	867.68	40425.4	30839.5					127.68	6318.07	3833.49	158.78	5029.05	4378.72
8386	0.98507	0.9866	0.97154	0.97804	0.95705	0.9756	5.03146	0.01165	0.05108	0.03231	0.03739	0.0168	0.03898	5.03146	0.23528	0.01383	867.58	41173.2	31627.3					127.58	6640.65	3817.67	158.68	5250.86	4439.44
8386.5	0.98558	0.99476	0.97589	0.98359	0.96048	0.98141	5.06214	0.00894	0.05233	0.03122	0.03227	0.01416	0.03866	5.06214	0.23337	0.01725	867.48	40203.1	31396.2					127.48	6397.32	4085	158.58	4985.79	4428.73
8387	0.98598	1.00194	0.98039	0.98908	0.96392	0.98738	5.09282	0.0079	0.05074	0.02915	0.02593	0.0128	0.03695	5.09282	0.22322	0.02266	867.38	40555.8	31362.5					127.38	6523.14	4215.37	158.48	4979.1	4417.84
8387.5	0.98588	1.00919	0.98453	0.99449	0.96713	0.99292	5.1235	0.00783	0.0464	0.02641	0.02025	0.0133	0.03402	5.1235	0.20588	0.02699	867.28	41868.7	31817					127.28	6327.97	3723.51	158.38	5336.22	4404.9
8388	0.98603	1.0161	0.98853	0.99959	0.9703	0.99813	5.15418	0.0078	0.03958	0.02345	0.01813	0.01532	0.03019	5.15418	0.18316	0.02911	867.18	41343.9	31729					127.18	6381.38	3754.93	158.28	5101.88	4404.18
8388.5	0.98629	1.02288	0.99235	1.00457	0.97342	1.00341	5.18486	0.00723	0.03067	0.02094	0.02087	0.01806	0.02591	5.18486	0.15783	0.02869	867.08	40677.8	31722.9					127.08	6582.72	4071.08	158.18	4948.74	4429.88
8389	0.98634	1.02935	0.99628	1.00916	0.97636	1.00854	5.21553	0.00606	0.02017	0.01978	0.02594	0.02088	0.02189	5.21553	0.13399	0.02584	866.98	40830.4	31995					126.98	6215.38	3909.86	158.08	5229.06	4176.52
8389.5	0.98626	1.03507	1.00008	1.01363	0.97931	1.01339	5.24621	0.00486	0.00875	0.0207	0.03051	0.0234	0.01908	5.24621	0.11732	0.02098	866.88	41513.9	31880.6					126.88	6560.6	3821.47	157.98	5221.39	4569
8390	0.98634	1.0408	1.0039	1.01817	0.9822	1.01786	5.27689	0.00514	0	0.02379	0.03292	0.02544	0.01843	5.27689	0.11343	0.01475	866.78	41053.4	32047.1					126.78	6272.94	4048.24	157.88	4912.24	4632.36
8390.5	0.98612	1.04611	1.00748	1.02237	0.98489	1.02221	5.30757	0.00784	0.00937	0.02852	0.03233	0.0269	0.02009	5.30757	0.12331	0.00799	866.68	40911.3	32098.8					126.68	6348.08	4003.84	157.78	4928.84	4509.87
8391	0.98598	1.05139	1.01132	1.02597	0.98764	1.02647	5.33825	0.01206	0.02133	0.03426	0.02843	0.02772	0.02331	5.33825	0.14237	0.00305	866.58	41045.2	31764					126.58	6451.03	3956.32	157.68	5114.02	4646.9
8391.5	0.986	1.0561	1.01514	1.02949	0.99003	1.03038	5.36893	0.01687	0.03305	0.04047	0.0213	0.02792	0.02717	5.36893	0.16527	0.00667	866.48	40718.1	31895.2					126.48	6325.96	4136.9	157.58	5048.7	4381.57
8392	0.98611	1.0603	1.01868	1.03323	0.99272	1.03389	5.39961	0.02173	0.04433	0.04674	0.01139	0.02752	0.03113	5.39961	0.18871	0.01142	866.38	41255.2	32334.9					126.38	6239.07	3843.68	157.48	4953.25	4287.72
8392.5	0.98617	1.06436	1.02181	1.0366	0.99541	1.03725	5.43029	0.02624	0.0552	0.05265	0.000571666	0.02659	0.03493	5.43029	0.21126	0.01478	866.28	40933.6	32091.7					126.28	6304.46	3995.39	157.38	4891.11	4125.97
8393	0.98594	1.06772	1.02523	1.03953	0.99818	1.04037	5.46097	0.03011	0.06582	0.05783	0.01066	0.02524	0.03854	5.46097	0.23268	0.01639	866.18	40910.8	31938.8					126.18	6524.09	3692.7	157.28	5272.32	4541.96
8393.5	0.98623	1.07111	1.02831	1.04195	1.00043	1.04327	5.49165	0.03309	0.07634	0.0619	0.02428	0.02362	0.04202	5.49165	0.25328	0.01626	866.08	41707.8	32542.6					126.08	6604.95	3790.24	157.18	5091.38	4653.57
8394	0.98657	1.07367	1.03089	1.04451	1.00292	1.04605	5.52233	0.03504	0.08688	0.06451	0.03727	0.02193	0.04543	5.52233	0.27349	0.01457	865.98	41186.7	32663					125.98	6511.6	4032.91
8394.5	0.98702	1.07564	1.0334	1.04664	1.00536	1.0478	5.55301	0.03589	0.09746	0.06536	0.04862	0.02041	0.0488	5.55301	0.2935	0.01171	865.88	41300	32390.1					125.88	6115.44	4066.31
8395	0.98719	1.07708	1.0356	1.04852	1.00748	1.04967	5.58369	0.03562	0.10794	0.06425	0.05752	0.01928	0.0521	5.58369	0.31307	0.00821	865.78	40574.4	32390.7					125.78	6227.64	4102.71
8395.5	0.98744	1.07833	1.03743	1.0494	1.00977	1.05126	5.61437	0.0343	0.11808	0.06111	0.06339	0.0187	0.05522	5.61437	0.33152	0.00499	865.68	41444.7	32466.4					125.68	6456.31	4103.37
8396	0.98799	1.07846	1.03931	1.05077	1.01194	1.05229	5.64505	0.03205	0.12757	0.05596	0.06591	0.01869	0.05797	5.64505	0.34785	0.00417	865.58	42080.7	32916.8					125.58	6413.4	3981.81
8396.5	0.9881	1.0781	1.04101	1.05162	1.01431	1.05323	5.67573	0.02903	0.13604	0.04896	0.06507	0.01918	0.06017	5.67573	0.36089	0.00618	865.48	41572.8	33649.5					125.48	6585.53	3905.93
8397	0.98832	1.0772	1.04232	1.05235	1.01633	1.05383	5.70641	0.02546	0.14315	0.04042	0.06112	0.02004	0.06163	5.70641	0.36954	0.00848	865.38	41324.9	33392.9					125.38	6680.69	3915.72
8397.5	0.98843	1.07579	1.04384	1.0529	1.01849	1.05383	5.73709	0.02156	0.14857	0.0307	0.05464	0.02118	0.0622	5.73709	0.37289	0.01005	865.28	41942.8	32923.7					125.28	6590.09	4099.73
8398	0.98878	1.07434	1.04491	1.05301	1.02071	1.05398	5.76777	0.01763	0.15208	0.02028	0.04646	0.0226	0.06176	5.76777	0.37032	0.01064	865.18	42494.6	33465.2					125.18	6477.6	4164.72
8398.5	0.98858	1.07208	1.04607	1.05294	1.02278	1.05395	5.79845	0.01397	0.15353	0.00963	0.03774	0.0244	0.06028	5.79845	0.36153	0.01025	865.08	43027.6	33519.5					125.08	6381.99	4023.38
8399	0.98865	1.06969	1.04702	1.05256	1.02458	1.05308	5.82913	0.01098	0.15286	0	0.03003	0.02669	0.05776	5.82913	0.3466	0.00899	864.98	42345.5	33999.3					124.98	6077	4105.79
8399.5	0.98846	1.0669	1.04779	1.05225	1.02672	1.05205	5.85981	0.00908	0.1501	0.00942	0.02522	0.02958	0.05427	5.85981	0.32588	0.00708	864.88	42669.4	33974.2					124.88	6060.05	3849.74
8400	0.98837	1.0646	1.04833	1.05114	1.0288	1.05144	5.89049	0.00848	0.14538	0.0181	0.02451	0.03308	0.04991	5.89049	0.30005	0.00479	864.78	43185	34286.2					124.78	6397.42	4239.6
8400.5	0.98831	1.06145	1.04844	1.05056	1.03046	1.05045	5.92117	0.00886	0.13889	0.02552	0.0269	0.0371	0.04483	5.92117	0.26995	0.00253	864.68	42806.1	34108.1					124.68	6616.87	3967.34
8401	0.98801	1.05807	1.04836	1.04955	1.03228	1.04895	5.95185	0.00963	0.13088	0.03159	0.03021	0.04148	0.03921	5.95185	0.23663	0.00174	864.58	42511.7	34029.3					124.58	6632.65	4115.31
8401.5	0.98795	1.05478	1.04804	1.04829	1.0338	1.04764	5.98253	0.01032	0.12167	0.03635	0.0329	0.04599	0.03324	5.98253	0.20123	0.0033	864.48	42815.3	34764.4					124.48	6430.99	3895.97
8402	0.98786	1.05109	1.04756	1.04678	1.03494	1.04595	6.0132	0.01072	0.1116	0.03996	0.03427	0.05039	0.02712	6.0132	0.16494	0.00501	864.38	43882.7	34544.6					124.38	6530.55	4082.12
8402.5	0.98786	1.04755	1.04687	1.0448	1.03626	1.04452	6.04388	0.01082	0.10103	0.04268	0.0342	0.05444	0.02105	6.04388	0.12902	0.00635	864.28	43906.3	35059.9					124.28	6329.57	4054.67
8403	0.98808	1.044	1.04577	1.04333	1.03733	1.04269	6.07456	0.01077	0.0903	0.04482	0.03294	0.05792	0.01527	6.07456	0.09473	0.0072	864.18	43845.1	34517.9					124.18	6322.38	4057.36
8403.5	0.98791	1.04034	1.04475	1.04153	1.03838	1.04056	6.10524	0.01086	0.07975	0.04665	0.03098	0.06066	0.01	6.10524	0.06348	0.00755	864.08	44690.5	35110.9					124.08	6603.22	4051.93
8404	0.98814	1.0367	1.04359	1.03963	1.039	1.03876	6.13592	0.01138	0.06964	0.04837	0.02899	0.06251	0.00559	6.13592	0.03734	0.00742	863.98	44282.4	35639.6					123.98	6540.79	4250.03
8404.5	0.98809	1.03352	1.04259	1.03757	1.03982	1.03696	6.1666	0.01253	0.0602	0.05005	0.02761	0.06336	0.003	6.1666	0.02202	0.00685	863.88	44524.4	36049.6
8405	0.98787	1.02985	1.04125	1.03552	1.04033	1.03502	6.19728	0.01426	0.05158	0.05166	0.02734	0.06315	0.00361	6.19728	0.02563	0.0059	863.78	44669.2	35946.3
8405.5	0.98808	1.02669	1.04053	1.03389	1.04083	1.03282	6.22796	0.01636	0.04385	0.05309	0.02826	0.06188	0.00539	6.22796	0.03614	0.00465	863.68	45117.9	36165.2
8406	0.98802	1.02339	1.03979	1.03199	1.04094	1.03102	6.25864	0.01855	0.03702	0.05422	0.03016	0.05957	0.00675	6.25864	0.0442	0.00321	863.58	45556.2	36394.7
8406.5	0.98803	1.02008	1.03873	1.03045	1.04102	1.02882	6.28932	0.02059	0.03108	0.05497	0.03266	0.05627	0.00738	6.28932	0.04795	0.00186	863.48	44795.3	36937.2
8407	0.98803	1.01753	1.03812	1.02856	1.04097	1.02679	6.32	0.02225	0.02597	0.0553	0.03545	0.05209	0.00727	6.32	0.0473	0.00164	863.38	45018.4	37288.2
8407.5	0.98826	1.01438	1.03775	1.02673	1.04048	1.02479	6.35068	0.02339	0.02165	0.05524	0.03831	0.04716	0.00652	6.35068	0.04288	0.00283	863.28	45539.9	37010.3
8408	0.98842	1.01171	1.03745	1.02536	1.03998	1.02295	6.38136	0.02391	0.01807	0.05487	0.04109	0.04163	0.00536	6.38136	0.036	0.00422	863.18	45348.3	37937.5
8408.5	0.98873	1.00899	1.0371	1.02403	1.0394	1.02082	6.41204	0.02375	0.0152	0.0543	0.04365	0.03568	0.00422	6.41204	0.02924	0.0054	863.08	45399.7	37914.6
8409	0.98909	1.00686	1.03651	1.02219	1.03832	1.01895	6.44272	0.02292	0.01303	0.0536	0.04582	0.0295	0.0039	6.44272	0.02732	0.00621	862.98	45215.7	38320.4
8409.5	0.98949	1.00426	1.0362	1.02063	1.03723	1.01679	6.4734	0.02147	0.0115	0.05284	0.0474	0.02331	0.00494	6.4734	0.03349	0.00656	862.88	45124.3	38603.4
8410	0.99002	1.0017	1.03547	1.01918	1.03571	1.01492	6.50408	0.01947	0.01056	0.05202	0.04819	0.01733	0.00687	6.50408	0.04495	0.00642	862.78	45616.8	38419.9
8410.5	0.99059	0.99965	1.03494	1.01746	1.03428	1.01286	6.53476	0.01705	0.01014	0.05111	0.04798	0.01185	0.00908	6.53476	0.05801	0.00582	862.68	45686	39052.8
8411	0.9909	0.99732	1.03397	1.0159	1.03269	1.01112	6.56544	0.01435	0.01017	0.05005	0.04664	0.00733	0.01119	6.56544	0.07057	0.00486	862.58	45528.4	39170.7
8411.5	0.99159	0.99539	1.03278	1.01384	1.03112	1.00904	6.59612	0.01156	0.01055	0.04879	0.04411	0.00491	0.01303	6.59612	0.08144	0.00376	862.48	45513.2	40079
8412	0.9921	0.99349	1.0312	1.01231	1.02935	1.00733	6.6268	0.00891	0.01118	0.04731	0.04044	0.00564	0.01446	6.6268	0.08991	0.00296	862.38	45269.5	39470.3
8412.5	0.99249	0.99154	1.02941	1.0105	1.02742	1.00524	6.65748	0.00675	0.01191	0.04562	0.03578	0.00779	0.01542	6.65748	0.09559	0.00303	862.28	45724.1	40016.3
8413	0.99311	0.9896	1.02731	1.00858	1.0256	1.00365	6.68816	0.00553	0.0126	0.04375	0.03039	0.00984	0.01589	6.68816	0.09838	0.00387	862.18	45901.9	40021.1
8413.5	0.99379	0.9883	1.02505	1.00635	1.02405	1.0021	6.71884	0.00554	0.0131	0.04177	0.02463	0.01134	0.01589	6.71884	0.0984	0.00486	862.08	45710.6	40125.9
8414	0.99405	0.98693	1.02248	1.00452	1.02195	1.00048	6.74952	0.00646	0.0133	0.03973	0.01895	0.0122	0.01548	6.74952	0.096	0.00559	861.98	45901.1	39944.6
8414.5	0.99457	0.98548	1.01968	1.00283	1.01987	0.99887	6.7802	0.00773	0.0131	0.03768	0.01392	0.01246	0.01476	6.7802	0.09172	0.00589	861.88	45888.5	40060.7
8415	0.99479	0.98398	1.01675	1.00056	1.01818	0.99752	6.81087	0.00894	0.01248	0.03566	0.01028	0.01218	0.01384	6.81087	0.08628	0.00569	861.78	46370.1	40590
8415.5	0.99507	0.98303	1.01335	0.9987	1.0161	0.99618	6.84155	0.00988	0.01149	0.03366	0.00865	0.01144	0.01287	6.84155	0.08052	0.00499	861.68	45418	41181.8
8416	0.99484	0.98245	1.00989	0.99601	1.01398	0.99508	6.87223	0.01046	0.01023	0.03168	0.00886	0.01035	0.012	6.87223	0.07533	0.00393	861.58	45308.7	41145
8416.5	0.99505	0.98146	1.00627	0.99443	1.01214	0.99378	6.90291	0.01066	0.00892	0.02975	0.0099	0.00898	0.01135	6.90291	0.07151	0.00287	861.48	45580.9	40781.4
8417	0.99487	0.98078	1.00299	0.99217	1.01024	0.99256	6.93359	0.01046	0.00789	0.02791	0.01101	0.00738	0.01103	6.93359	0.06961	0.00271	861.38	46027.2	40699.4
8417.5	0.99442	0.97972	0.99917	0.99026	1.00809	0.99149	6.96427	0.00992	0.00748	0.02625	0.01208	0.00559	0.01105	6.96427	0.06972	0.00388	861.28	45714	40605.1
8418	0.9945	0.97929	0.99555	0.988	1.00667	0.99048	6.99495	0.00907	0.00789	0.02487	0.01335	0.00363	0.01136	6.99495	0.07153	0.00556	861.18	45803.1	41143
8418.5	0.99434	0.97863	0.99201	0.98602	1.00462	0.98942	7.02563	0.00799	0.00904	0.0239	0.01514	0.0015	0.01185	7.02563	0.07446	0.00722	861.08	46030.1	41271.8
8419	0.99389	0.97806	0.98832	0.98434	1.00299	0.98854	7.05631	0.00675	0.01063	0.02344	0.01759	2.84565e-05	0.01243	7.05631	0.0779	0.00858	860.98	45312.6	40804.8
8419.5	0.99377	0.97709	0.98507	0.98215	1.00114	0.98737	7.08699	0.00544	0.01234	0.02348	0.02053	0.00223	0.01301	7.08699	0.08134	0.00952	860.88	45516.6	41094.5
8420	0.99356	0.97621	0.98158	0.98043	0.99964	0.9864	7.11767	0.00417	0.01394	0.024	0.0236	0.00483	0.01353	7.11767	0.0844	0.00996	860.78	45845.6	40791.7
8420.5	0.99346	0.97585	0.97823	0.9785	0.99812	0.98566	7.14835	0.00303	0.01524	0.02492	0.02637	0.00751	0.01393	7.14835	0.08681	0.0099	860.68	45098.6	41163.1
8421	0.99319	0.97517	0.9752	0.97672	0.99663	0.98463	7.17903	0.00214	0.01615	0.02619	0.02845	0.01016	0.01419	7.17903	0.08835	0.00942	860.58	45725.9	41208.2
8421.5	0.99324	0.9742	0.97198	0.97524	0.99521	0.98368	7.20971	0.00158	0.01658	0.02781	0.02952	0.01269	0.01428	7.20971	0.08888	0.00867	860.48	45067.8	40765.3
8422	0.99346	0.97369	0.96896	0.97352	0.99358	0.98288	7.24039	0.00131	0.01651	0.02985	0.02939	0.01498	0.01418	7.24039	0.08827	0.00788	860.38	45217.9	40509.3
8422.5	0.9933	0.97305	0.96587	0.97179	0.99218	0.98199	7.27107	0.00121	0.01593	0.03237	0.02805	0.01693	0.01387	7.27107	0.08642	0.00735	860.28	45588.3	39486
8423	0.9934	0.97278	0.963	0.96971	0.99088	0.98121	7.30175	0.00111	0.01487	0.03545	0.02571	0.01846	0.01334	7.30175	0.08331	0.00731	860.18	45235.2	38991.4
8423.5	0.99391	0.97165	0.96022	0.96817	0.98958	0.98044	7.33243	0.00095528	0.01335	0.03906	0.02288	0.0195	0.01261	7.33243	0.07893	0.00775	860.08	44906.7	38563.9
8424	0.99395	0.9712	0.95741	0.96663	0.98822	0.97934	7.36311	0.000815504	0.01146	0.04313	0.02053	0.02001	0.01167	7.36311	0.07339	0.00845	859.98	44083.7	37615
8424.5	0.99419	0.97059	0.95509	0.96519	0.98708	0.97884	7.39379	0.000899383	0.0093	0.04749	0.02001	0.01998	0.01056	7.39379	0.06683	0.00914	859.88	44363	37736.5
8425	0.99466	0.96992	0.95228	0.96381	0.98596	0.97775	7.42447	0.00141	0.00707	0.05193	0.02224	0.01944	0.00933	7.42447	0.05951	0.00961	859.78	44598.7	37219.7
8425.5	0.99472	0.96973	0.95014	0.96265	0.98498	0.97718	7.45515	0.00232	0.00511	0.05623	0.02685	0.01845	0.00802	7.45515	0.05177	0.00972	859.68	45054	36484.2
8426	0.99498	0.96927	0.94769	0.96153	0.98372	0.97647	7.48583	0.0035	0.00401	0.06014	0.0327	0.01709	0.00672	7.48583	0.04404	0.00944	859.58	44519.9	36315.5
8426.5	0.99519	0.96846	0.94578	0.96023	0.98296	0.97601	7.51651	0.0048	0.00433	0.06347	0.03878	0.01545	0.00552	7.51651	0.03693	0.00878	859.48	45440.5	36516.6
8427	0.99536	0.96787	0.94386	0.95948	0.98209	0.97546	7.54719	0.00613	0.00599	0.06603	0.04432	0.01365	0.00455	7.54719	0.03118	0.00785	859.38	44894.7	36217.5
8427.5	0.99551	0.96828	0.94213	0.95821	0.98125	0.97519	7.57787	0.00746	0.00841	0.06768	0.04881	0.01178	0.00396	7.57787	0.02769	0.00677	859.28	44402	36134.5
8428	0.99582	0.96826	0.94067	0.95752	0.98053	0.9747	7.60854	0.00878	0.0111	0.06835	0.05189	0.00996	0.00385	7.60854	0.02702	0.00573	859.18	45091.9	36001
8428.5	0.99597	0.9677	0.93919	0.95678	0.98001	0.97417	7.63922	0.01015	0.01378	0.06799	0.05337	0.00827	0.00416	7.63922	0.02888	0.00492	859.08	45167.8	35879.2
8429	0.99574	0.96777	0.93815	0.95625	0.97931	0.974	7.6699	0.01163	0.01629	0.0666	0.05315	0.00675	0.00474	7.6699	0.03229	0.00446	858.98	45401.7	35608.6
8429.5	0.99569	0.96815	0.93705	0.95541	0.97897	0.97372	7.70058	0.01332	0.01852	0.06425	0.05128	0.00545	0.00542	7.70058	0.03635	0.00429	858.88	45325.7	35992.2
8430	0.99552	0.9682	0.93601	0.9555	0.97829	0.97372	7.73126	0.01531	0.02041	0.06101	0.0479	0.00435	0.00611	7.73126	0.04044	0.00423	858.78	45333.7	35705.5
8430.5	0.9954	0.96812	0.93563	0.95511	0.97792	0.97357	7.76194	0.01762	0.02192	0.05701	0.04323	0.00342	0.00675	7.76194	0.04424	0.00408	858.68	45582.7	35746
8431	0.99509	0.96845	0.93512	0.95506	0.97741	0.97362	7.79262	0.02022	0.02303	0.05239	0.03756	0.00262	0.00731	7.79262	0.04754	0.00377	858.58	46026.5	35717.8
8431.5	0.99442	0.96901	0.93484	0.95535	0.97656	0.97366	7.8233	0.02303	0.02371	0.0473	0.03123	0.0019	0.00776	7.8233	0.05024	0.00336	858.48	45905.7	35953.2
8432	0.994	0.96964	0.93487	0.95495	0.97637	0.97391	7.85398	0.02592	0.02398	0.04189	0.02457	0.00122	0.00811	7.85398	0.05228	0.00312	858.38	45755.7	35889.3
8432.5	0.9934	0.96975	0.93515	0.95562	0.97564	0.97397	7.88466	0.02874	0.02384	0.03634	0.01795	0.000584874	0.00833	7.88466	0.05362	0.00339	858.28	46631.7	36486.1
8433	0.99224	0.9709	0.93579	0.95583	0.97535	0.97414	7.91534	0.03134	0.02331	0.0308	0.01174	4.78589e-05	0.00845	7.91534	0.0543	0.00423	858.18	46755	36438.6
8434.76	0.98818	0.97341	0.93905	0.95837	0.97345	0.97523	7.94602	0.03356	0.02243	0.02543	0.00639	0	0.00847	7.94602	0.05441	0.00538	858.08	46642.7	37032.1
8436.73	0.98308	0.97586	0.94664	0.96308	0.97088	0.97641	7.9767	0.03527	0.02124	0.02037	0.00289	0.00054396	0.00842	7.9767	0.05413	0.00656	857.98	47235	37184.3
8438.73	0.97828	0.97856	0.95732	0.9689	0.96802	0.97747	8.00738	0.03638	0.01981	0.01581	0.00299	0.00126	0.00835	8.00738	0.05372	0.00756	857.88	48483.4	37765.2
8440.74	0.97485	0.98021	0.96827	0.97486	0.96525	0.97813	8.03806	0.03681	0.0182	0.01194	0.00502	0.00207	0.00831	8.03806	0.05349	0.00827	857.78	48352	37523
8442.78	0.97343	0.9808	0.97931	0.98019	0.96351	0.97819	8.06874	0.03651	0.01651	0.00908	0.00678	0.00296	0.00835	8.06874	0.05372	0.0086	857.68	49340	38672.7
8444.83	0.97271	0.97954	0.98926	0.98477	0.96238	0.97729	8.09942	0.03549	0.01485	0.0076	0.00778	0.00391	0.00849	8.09942	0.05455	0.00852	857.58	48605.7	39453.8
8446.9	0.97181	0.978	0.99837	0.98827	0.96263	0.97603	8.1301	0.03378	0.01334	0.00754	0.00795	0.00493	0.00872	8.1301	0.05592	0.00805	857.48	49218.3	39123.4
8448.99	0.97034	0.97516	1.00738	0.99183	0.96406	0.97493	8.16078	0.03142	0.01211	0.00836	0.0074	0.00598	0.009	8.16078	0.05754	0.00726	857.38	50515.1	40307.7
8451.1	0.97016	0.97299	1.01583	0.99478	0.96716	0.97494	8.19146	0.02851	0.01128	0.00942	0.00631	0.00706	0.00924	8.19146	0.05896	0.00628	857.28	50628.7	41380.2
8453.23	0.97216	0.97151	1.02388	0.99834	0.97193	0.9754	8.22214	0.02514	0.01092	0.01036	0.00505	0.00812	0.00936	8.22214	0.05968	0.00526	857.18	51274.4	41941.3
8455.37	0.97654	0.97349	1.03062	1.00145	0.97804	0.97801	8.25282	0.02142	0.01103	0.01099	0.00421	0.00916	0.00928	8.25282	0.05922	0.00441	857.08	52066.4	42693.5
8457.54	0.98123	0.97763	1.03521	1.00517	0.98505	0.98211	8.2835	0.01749	0.01153	0.01127	0.00455	0.01013	0.00894	8.2835	0.05722	0.00393	856.98	52556.8	43728.6
8459.73	0.98615	0.98457	1.03601	1.00721	0.99195	0.98762	8.31418	0.01347	0.01231	0.01119	0.00614	0.01104	0.00831	8.31418	0.05346	0.00384	856.88	54058.5	44771.1
8461.93	0.99111	0.99218	1.03318	1.00908	0.99778	0.99356	8.34486	0.00949	0.01324	0.0108	0.0084	0.01189	0.00737	8.34486	0.04792	0.00398	856.78	53822.1	45115.1
8464.15	0.99555	1.00081	1.02862	1.00986	1.0035	0.99978	8.37554	0.00567	0.01418	0.01014	0.01083	0.01269	0.00616	8.37554	0.04075	0.0041	856.68	54171.4	46419.3
8466.4	0.99917	1.00728	1.0237	1.01123	1.00812	1.00521	8.40621	0.00221	0.01501	0.00932	0.01309	0.01348	0.00474	8.40621	0.03229	0.00403	856.58	54019.5	47097.9
8468.66	1.00277	1.01355	1.01984	1.012	1.01289	1.00988	8.43689	0	0.01566	0.00843	0.01497	0.01433	0.00318	8.43689	0.02306	0.00368	856.48	54406.1	48897.4
8470.94	1.00641	1.01812	1.01741	1.01391	1.01652	1.01395	8.46757	0.00162	0.01605	0.00762	0.01634	0.01529	0.00162	8.46757	0.0138	0.00308	856.38	54128.2	49976.5
8473.24	1.01134	1.02287	1.016	1.01484	1.02003	1.01756	8.49825	0.00383	0.01615	0.00701	0.01713	0.01641	0.000307164	8.49825	0.00604	0.00227	856.28	54156.5	50924.6
8475.56	1.01593	1.02569	1.01504	1.01619	1.02288	1.0202	8.52893	0.00562	0.01598	0.0067	0.01732	0.01774	0.000364051	8.52893	0.00638	0.00141	856.18	53245.9	51284
8477.9	1.0197	1.02882	1.01393	1.01658	1.02449	1.02265	8.55961	0.00689	0.01563	0.0067	0.01695	0.01926	0.00125	8.55961	0.01164	0.00103	856.08	52934.5	52306.1
8480.26	1.02149	1.03041	1.01203	1.0163	1.02569	1.02427	8.59029	0.00762	0.0152	0.00694	0.01611	0.02091	0.0019	8.59029	0.01545	0.00163	855.98	52059.1	52946
8482.63	1.02201	1.0305	1.00835	1.01526	1.02561	1.02468	8.62097	0.00781	0.01491	0.00729	0.01494	0.02261	0.00212	8.62097	0.01679	0.0025	855.88	51229.3	53942.6
8485.02	1.02081	1.02953	1.00402	1.01299	1.02437	1.02453	8.65165	0.0075	0.01492	0.00763	0.01361	0.02424	0.00188	8.65165	0.01533	0.00328	855.78	49579.6	54748.6
8487.44	1.01887	1.02748	0.99916	1.01054	1.02223	1.02294	8.68233	0.00673	0.01538	0.00787	0.01226	0.02566	0.00116	8.68233	0.01107	0.00385	855.68	48125	55146
8489.87	1.0172	1.02442	0.99503	1.00751	1.01888	1.02047	8.71301	0.00558	0.0163	0.00797	0.01102	0.02673	0	8.71301	0.00422	0.00416	855.58	46732.1	55049.2
8492.32	1.01528	1.01974	0.99201	1.00441	1.01505	1.01674	8.74369	0.00415	0.01758	0.00793	0.00991	0.02736	0.000129983	8.74369	0.00499	0.0042	855.48	45342.1	55282.4
8494.79	1.01227	1.01405	0.98945	1.00126	1.011	1.01238	8.77437	0.0026	0.019	0.00776	0.0089	0.02743	0.00193	8.77437	0.01567	0.004	855.38	44534.7	54354
8497.28	1.00822	1.00771	0.98735	0.99796	1.0074	1.00738	8.80505	0.00125	0.02035	0.00754	0.00785	0.0269	0.0039	8.80505	0.02732	0.00358	855.28	43843.2	53907.8
8499.79	1.00329	1.00102	0.98523	0.99403	1.0043	1.00275	8.83573	0.000925169	0.02144	0.00732	0.00665	0.02575	0.00589	8.83573	0.03913	0.00301	855.18	42895	53600.1
8502.32	0.99828	0.9947	0.9836	0.99113	1.00185	0.99826	8.86641	0.00197	0.02211	0.00715	0.00519	0.024	0.00778	8.86641	0.05033	0.00238	855.08	41693.8	52860.3
8504.87	0.99389	0.98957	0.98277	0.9884	0.99981	0.99417	8.89709	0.00349	0.02229	0.00706	0.00346	0.02175	0.00945	8.89709	0.06023	0.00178	854.98	41153.4	51404.6
8507.43	0.99016	0.98575	0.98432	0.98703	0.99717	0.99131	8.92777	0.005	0.02194	0.00702	0.00156	0.01913	0.0108	8.92777	0.06824	0.00133	854.88	41106.8	49538.5
8510.02	0.98688	0.98398	0.98712	0.987	0.9942	0.98928	8.95845	0.00633	0.02109	0.00697	0	0.01633	0.01177	8.95845	0.07397	0.00116	854.78	40650.6	48112.5
8512.62	0.98464	0.98418	0.99109	0.98774	0.99111	0.98812	8.98913	0.00739	0.01981	0.00683	0.000530429	0.01364	0.01232	8.98913	0.07723	0.00122	854.68	40772.6	46144.9
8515.24	0.98322	0.98534	0.99438	0.98902	0.98841	0.98814	9.01981	0.00814	0.0182	0.00651	0.00249	0.0114	0.01246	9.01981	0.07805	0.00133	854.58	40330.4	43731
8517.88	0.98177	0.9871	0.99667	0.99037	0.98622	0.98881	9.05049	0.00857	0.01637	0.00594	0.00459	0.00999	0.01223	9.05049	0.07671	0.00137	854.48	40279.7	41883.7
8520.55	0.98016	0.98932	0.99822	0.99226	0.98529	0.99004	9.08117	0.00869	0.01442	0.00509	0.00651	0.0096	0.01171	9.08117	0.07366	0.0013	854.38	40337.2	40301.9
8523.23	0.97884	0.991	0.99998	0.99412	0.98526	0.99149	9.11185	0.00851	0.01242	0.00398	0.00816	0.01004	0.01101	9.11185	0.06949	0.0011	854.28	41382.1	38649.3
8525.93	0.97857	0.99338	1.0028	0.99635	0.9863	0.99337	9.14253	0.00809	0.01043	0.00267	0.00956	0.01085	0.01023	9.14253	0.06483	0.000806606	854.18	42080.3	36644.1
8528.64	0.97974	0.99599	1.00637	0.99935	0.98833	0.99547	9.17321	0.00749	0.00848	0.0015	0.01077	0.0116	0.00944	9.17321	0.0602	0.000446082	854.08	42805.1	35035.8
8531.38	0.98263	0.99893	1.01064	1.00201	0.99063	0.99737	9.20388	0.00676	0.00659	0.00153	0.01191	0.01206	0.00871	9.20388	0.05586	6.00545e-05	853.98	43144.4	33468.3
8534.13	0.98771	1.00203	1.01442	1.00456	0.99359	0.99937	9.23456	0.00598	0.00479	0.00294	0.0131	0.01213	0.00802	9.23456	0.05178	0.000327226	853.88	44717.4	32508
8536.91	0.99365	1.00516	1.01668	1.00641	0.99647	1.00139	9.26524	0.00522	0.00324	0.00472	0.01442	0.01183	0.00733	9.26524	0.04764	0.000668116	853.78	46117.2	31138.4
8539.71	0.9995	1.00753	1.01749	1.00781	0.99987	1.00289	9.29592	0.00455	0.00217	0.00649	0.01585	0.01127	0.00654	9.29592	0.04301	0.000942409	853.68	46728.5	30511.9
8542.52	1.00447	1.00967	1.01662	1.00814	1.00233	1.00458	9.3266	0.00402	0.00189	0.00809	0.01731	0.01064	0.00562	9.3266	0.03752	0.00113	853.58	47521.8	29426
8545.35	1.00921	1.01124	1.01481	1.00784	1.00473	1.00587	9.35728	0.00367	0.00245	0.0094	0.01864	0.01013	0.00454	9.35728	0.03115	0.00123	853.48	47461.5	28475.9
8548.2	1.01393	1.01095	1.01272	1.00706	1.00716	1.00624	9.38796	0.00352	0.00349	0.01037	0.01969	0.00993	0.00341	9.38796	0.02445	0.00125	853.38	47439.7	27721.7
8551.07	1.01869	1.00925	1.01099	1.00668	1.00928	1.00637	9.41864	0.00355	0.00463	0.01094	0.02028	0.01008	0.00254	9.41864	0.01929	0.00119	853.28	47404.4	27165.2
8553.96	1.02255	1.00676	1.0101	1.00591	1.01049	1.00593	9.44932	0.00376	0.00559	0.0111	0.02033	0.01049	0.00254	9.44932	0.01929	0.00111	853.18	46796.7	27175.2
8556.87	1.02395	1.00342	1.01001	1.00574	1.01111	1.00492	9.48	0.0041	0.00622	0.01088	0.01975	0.01096	0.00358	9.48	0.02544	0.00106	853.08	44895.9	27113.9
8559.8	1.02392	1.00094	1.01013	1.00551	1.01117	1.00377	9.51068	0.00454	0.00644	0.0103	0.01857	0.01128	0.00513	9.51068	0.03462	0.00109	852.98	43723.6	27041
8562.74	1.02223	0.99996	1.00978	1.00483	1.01052	1.00298	9.54136	0.00505	0.00622	0.00943	0.01684	0.01127	0.00678	9.54136	0.04442	0.00123	852.88	42976.1	26538.1
8565.71	1.01979	1.00023	1.00847	1.00415	1.00985	1.0026	9.57204	0.00559	0.00562	0.00837	0.01467	0.01083	0.00833	9.57204	0.05361	0.00143	852.78	41409.9	26011.9
8568.69	1.01607	1.0013	1.00609	1.00344	1.00884	1.00255	9.60272	0.00613	0.00471	0.0072	0.01222	0.0099	0.00966	9.60272	0.06145	0.00165	852.68	40391.5	25641.1
8571.7	1.01124	1.00278	1.00387	1.00255	1.0073	1.00273	9.6334	0.00662	0.00364	0.00601	0.00966	0.00848	0.01068	9.6334	0.06751	0.00184	852.58	39187.4	25257.7
8574.71	1.00588	1.00344	1.00135	1.00204	1.00547	1.00295	9.66408	0.00705	0.00263	0.00489	0.00723	0.00664	0.01136	9.66408	0.07156	0.00195	852.48	38360.8	26008.3
8577.76	1.0006	1.00397	0.9997	1.00156	1.00434	1.00318	9.69476	0.00739	0.00192	0.00393	0.0052	0.0045	0.0117	9.69476	0.07356	0.00196	852.38	37084	25692.3
8580.82	0.99646	1.00416	0.99838	1.00135	1.0034	1.00347	9.72544	0.00765	0.00177	0.00318	0.00391	0.00236	0.01171	9.72544	0.07365	0.00187	852.28	36675.6	25317.3
8583.9	0.9939	1.00424	0.9973	1.00132	1.00304	1.0033	9.75612	0.00783	0.00222	0.00271	0.00367	0.0015	0.01145	9.75612	0.07207	0.00167	852.18	36594.4	25396.3
8586.99	0.99244	1.00458	0.99625	1.00141	1.00277	1.00374	9.7868	0.00795	0.0031	0.00251	0.00439	0.00315	0.01096	9.7868	0.06919	0.00138	852.08	36187.2	25209.7
8590.11	0.99181	1.00531	0.99532	1.00098	1.00227	1.00405	9.81748	0.00805	0.0042	0.00259	0.00567	0.00542	0.01032	9.81748	0.06537	0.00104	851.98	35674.3	25639.9
8593.25	0.9911	1.00571	0.99384	1.00056	1.00218	1.00436	9.84816	0.00817	0.00536	0.00286	0.00721	0.00757	0.00957	9.84816	0.06094	0.000792126	851.88	35252.2	25446.9
8596.41	0.99044	1.00608	0.99183	1.00001	1.00145	1.0044	9.87884	0.00835	0.00651	0.00323	0.00886	0.00941	0.00876	9.87884	0.05615	0.000840238	851.78	35277.3	25260.9
8599.58	0.99064	1.00675	0.99013	0.99982	1.0009	1.00468	9.90952	0.00865	0.00761	0.0036	0.01052	0.01081	0.00791	9.90952	0.05108	0.00117	851.68	35131.1	24820.3
8602.77	0.99157	1.00708	0.98978	0.99913	0.99982	1.0054	9.9402	0.00909	0.00859	0.00386	0.01207	0.01172	0.007	9.9402	0.04571	0.00159	851.58	35119.2	25214.8
8605.98	0.99396	1.00758	0.99186	0.99907	1.00085	1.00381	9.97088	0.0097	0.00943	0.00393	0.01339	0.01211	0.00602	9.97088	0.0399	0.00197	851.48	34710.8	24567.6
8609.21	0.99435	1.0076	0.99503	1.00218	1.00002	1.0047											851.38	34889.6	24953.8
8612.46	0.99377	1.00626	0.99723	1.00326	0.99834	1.00451											851.28	34878	25117.2
8615.73	0.99194	1.00443	0.99966	1.00027	0.99716	1.00152											851.18	34357.4	24505.9
8619.02	0.99219	1.00321	1.00394	1.00292	0.99833	1.00102											851.08	34139.9	24817.8
8622.33	0.99145	1.00028	1.00488	1.00514	0.9975	1.00122											850.98	34422.6	24997.1
8625.65	0.99371	0.99835	1.00704	1.00434	0.99917	0.99878											850.88	34081.9	25037.5
8629	0.99549	0.99652	1.0069	1.00192	0.998	0.99852											850.78	34086.4	25038.7
8632.36	0.99751	0.99482	1.00711	1.00397	0.99811	0.99784											850.68	34365.9	25124.2
8635.75	1.00121	0.99486	1.00797	1.0017	0.99853	0.997											850.58	34497.8	24845.4
8639.15	1.00439	0.99497	1.00841	1.00155	0.99898	0.99661											850.48	33987.6	24695
8642.57	1.00751	0.99488	1.0081	1.00119	0.99922	0.9964											850.38	34228.3	24273.6
8646.01	1.00998	0.99483	1.00739	1.00069	0.99985	0.99657											850.28	34431.5	24593.6
8649.47	1.0122	0.99491	1.00597	0.99999	1.00048	0.9969											850.18	34463	24729.2
8652.95	1.01358	0.99489	1.0044	0.99934	1.00107	0.99731											850.08	34362.1	24609.6
8656.45	1.01391	0.99551	1.00271	0.99883	1.00147	0.99772											849.98	33966.4	24408.6
8659.97	1.01294	0.99641	1.00125	0.99842	1.00172	0.99822											849.88	34310.6	24445.2
8663.5	1.01097	0.99779	0.99955	0.99837	1.00161	0.99903											849.78	34321.7	24805.3
8667.05	1.00836	0.99956	0.99855	0.99832	1.00126	0.99989											849.68	33931.9	24429.5
8670.63	1.0058	1.00134	0.99763	0.99844	1.00098	1.00053											849.58	34085.6	24928.1
8674.22	1.00278	1.00283	0.99746	0.99911	1.00085	1.00128											849.48	33813.6	24445.7
8677.83	0.9994	1.00421	0.99746	0.99963	1.00069	1.00217											849.38	34176.6	24436.8
8681.46	0.9969	1.00488	0.99808	0.99999	1.00072	1.00266											849.28	34515.4	24194.7
8685.11	0.99513	1.00519	0.99833	1.00047	1.00059	1.00287											849.18	33470.1	24435.2
8688.78	0.9941	1.00527	0.99897	1.00103	1.00071	1.00292											849.08	33672.5	24614.7
8692.47	0.99342	1.00474	0.99887	1.0011	1.00057	1.00275											848.98	34606.6	24253.8
8696.17	0.99292	1.00382	0.99898	1.00112	1.00055	1.00244											848.88	34320.5	24095
8699.9	0.99269	1.00293	0.99856	1.00058	1.00062	1.00195											848.78	33917.6	24609.1
8703.64	0.9927	1.00186	0.99807	1.00024	1.00068	1.0014											848.68	33797.6	24749.2
8707.41	0.99352	1.0012	0.99726	0.99956	1.00037	1.00091											848.58	34055.6	24701
8711.19	0.99435	1.00063	0.99637	0.99871	1.00007	1.00051											848.48	33717	24486.7
8714.99	0.99524	1.00033	0.99585	0.99824	0.99999	0.99981											848.38	34151.6	24556.1
8718.81	0.99606	0.99985	0.99589	0.99789	0.99978	0.99946											848.28	34087.7	24204.7
8722.65	0.9971	0.99956	0.99651	0.99769	0.99979	0.99915											848.18	33993.1	24719.2
8726.51	0.99801	0.99885	0.9975	0.99784	0.99976	0.99898											848.08	34167.5	24972.4
8730.39	0.99877	0.9983	0.99799	0.99798	0.99964	0.99877											847.98	33929.9	24886.9
8734.29	0.99965	0.99786	0.99846	0.99822	0.99958	0.99859											847.88	33787.9	24530.7
8738.2	1.00086	0.99756	0.99919	0.99815	0.99927	0.99861											847.78	33866.8	24972.1
8742.13	1.0019	0.99751	0.99999	0.99836	0.99886	0.99853											847.68	34064.6	24929.1
8746.09	1.00278	0.99764	1.0008	0.99871	0.99842	0.99862											847.58	34152.2	24786
8750.06	1.00352	0.99807	1.00177	0.99907	0.99842	0.99868											847.48	34385.1	24590.6
8754.05	1.00389	0.99853	1.00228	0.99971	0.99848	0.99882											847.38	33886.2	24346.7
8758.06	1.00393	0.99914	1.00258	0.99974	0.99841	0.99904											847.28	33567.9	24606
8762.09	1.0039	0.99932	1.00306	0.99972	0.99856	0.99928											847.18	33793.9	24592.5
8766.14	1.00359	0.99967	1.00288	0.99963	0.99871	0.9993											847.08	34121.3	24542
8770.21	1.00349	0.99949	1.00211	0.99946	0.99849	0.99928											846.98	33838.6	24714.4
8774.29	1.00324	0.9991	1.00144	0.99912	0.99872	0.99919											846.88	33626.6	24340.2
8778.4	1.00253	0.99885	1.00031	0.9986	0.99921	0.99897											846.78	34051.3	24793.3
8782.52	1.00197	0.99821	0.99926	0.99797	0.99919	0.9989											846.68	33860.3	24713.1
8786.67	1.00131	0.99783	0.99839	0.99773	0.99925	0.99856											846.58	34160.8	24587.2
8790.83	1.00009	0.99791	0.9975	0.99729	0.99919	0.99859											846.48	34014.8	24479.1
8795.02	0.99921	0.99761	0.99695	0.99719	0.99918	0.99837											846.38	34001.6	24349.6
8799.22	0.99824	0.99775	0.99669	0.99704	0.99916	0.99846											846.28	34178.4	24400.5
8803.43	0.99769	0.9977	0.99656	0.9972	0.99926	0.99846											846.18	34230.2	24147.3
8807.68	0.99739	0.99797	0.99655	0.99723	0.99948	0.99854											846.08	34285.5	24181.7
8811.93	0.99708	0.99838	0.99658	0.99752	0.99952	0.99869											845.98	33697.4	24351.1
8816.21	0.99697	0.99854	0.99704	0.99802	0.99954	0.99882											845.88	33849.6	24338.9
8820.51	0.99671	0.99917	0.99733	0.99852	0.99957	0.99919											845.78	33634.2	24635.5
8824.82	0.9967	0.9993	0.99765	0.99869	0.99978	0.99919											845.68	34021.1	24564.2
8829.15	0.99644	0.99953	0.99811	0.99914	0.99965	0.99951											845.58	34496.7	24576.6
8833.51	0.99652	0.99972	0.99842	0.99961	0.9996	0.99965											845.48	34410.6	25007.3
8837.88	0.99698	0.99982	0.99847	0.99968	0.9996	0.99974											845.38	33650.7	25131
8842.27	0.99758	0.99983	0.99834	0.99997	0.99969	1.00001											845.28	33717.5	24783.7
8846.68	0.99842	1.00031	0.99836	1.00036	0.99985	1.00008											845.18	34135.8	24467.9
8851.11	0.99916	1.00028	0.99849	1.00047	0.99993	1.00034											845.08	34150.9	24489.2
8855.56	1.00021	1.0004	0.99871	1.00048	1.00018	1.00035											844.98	33933.7	24333.7
8860.02	1.00103	1.00047	0.99877	1.00084	1.0001	1.00046											844.88	33823.1	24848.8
8864.51	1.00176	1.00011	0.99904	1.00096	0.9999	1.00042											844.78	33841.8	24964.6
8869.01	1.00238	1.00012	0.99926	1.00094	0.99959	1.00027											844.68	33633	24747.7
8873.54	1.00278	0.99975	0.99945	1.00101	0.99962	1.00012											844.58	34070.4	24824.8
8878.08	1.00295	0.99961	0.99955	1.00098	0.99955	1.00011											844.48	33535.3	24715.3
8882.65	1.0026	0.99951	0.99975	1.00074	0.99938	0.99976											844.38	34049.9	24461.8
8887.23	1.00224	0.99932	0.99984	1.00093	0.99941	0.99957											844.28	33911.2	24396.4
8891.82	1.00202	0.99913	0.99997	1.00089	0.99915	0.99938											844.18	33913.5	24328.2
8896.45	1.00161	0.99904	0.99993	1.00073	0.99924	0.99925											844.08	33975.8	24914.8
8901.08	1.0014	0.99869	0.99992	1.00088	0.99922	0.99901											843.98	33610.2	24628.9
8905.74	1.00101	0.99875	1.00011	1.00048	0.99924	0.99894
8910.41	1.00095	0.99855	0.99988	1.00051	0.99933	0.9989
8915.11	1.00051	0.99859	0.99975	1.00022	0.99934	0.99901
8919.82	1.00011	0.99836	0.9994	0.99988	0.99934	0.99853
8924.56	0.99974	0.99867	0.99939	1.00023	0.99952	0.99884
8929.31	0.99922	0.99887	0.99927	0.99983	0.99975	0.99893
8934.08	0.99863	0.99887	0.99906	0.99958	0.99985	0.99901
8938.87	0.99831	0.99895	0.99886	0.99952	0.99984	0.99929
8943.68	0.99805	0.99936	0.99887	0.99972	0.99976	0.99947
8948.51	0.99806	0.99931	0.99874	0.9996	1.00008	0.99952
8953.36	0.99802	0.99962	0.99862	0.99975	0.99995	0.99979
8958.22	0.99783	0.99978	0.99891	1.00004	1.00007	0.99995
8963.11	0.99805	0.99974	0.99909	1.00021	0.99999	1.00012
8968.01	0.99813	0.99986	0.99944	1.00035	0.99986	1.00014
8972.93	0.99857	1.00009	0.99973	1.00071	0.99977	1.00035
8977.88	0.99872	1.00008	0.99989	1.00084	0.99999	1.00066
8982.84	0.99919	1.00017	1.00006	1.00111	1.00006	1.00067
8987.82	0.99958	1.00032	1.0005	1.00096	0.99997	1.0006
8992.82	0.99991	1.00037	1.00054	1.0011	1.00011	1.00072
8997.84	1.00036	1.0004	1.00076	1.001	1.00024	1.00068
9002.87	1.00059	1.00044	1.00074	1.00099	1.00008	1.00087
9007.93	1.00085	1.00038	1.00071	1.00075	1.00004	1.0009
9013.01	1.00103	1.00046	1.0009	1.00076	1.00024	1.00049
9018.1	1.00137	1.00063	1.00101	1.00087	1.00025	1.00073
9023.21	1.00131	1.00061	1.00107	1.00086	1.0003	1.00059
9028.34	1.00144	1.00069	1.00126	1.0007	1.00046	1.00044
9033.49	1.00119	1.00051	1.00111	1.00062	1.0004	1.00053
9038.67	1.00116	1.00078	1.00131	1.00031	1.00036	1.00033
9043.86	1.00119	1.00086	1.00133	1.00012	1.00046	1.00045
9049.06	1.0009	1.00096	1.00126	0.99993	1.00056	1.00036
9054.29	1.00072	1.00109	1.00123	0.99969	1.00077	1.00041
9059.54	1.00041	1.00104	1.00119	0.99986	1.00059	1.00029
9064.8	1.00009	1.00128	1.0013	0.99958	1.00075	1.00035
9070.09	1.00003	1.00121	1.0012	0.99939	1.00077	1.00062
9075.39	0.99964	1.00111	1.00112	0.99928	1.00067	1.00056
9080.72	0.99938	1.0012	1.00129	0.99924	1.00082	1.00064
9086.06	0.99907	1.00128	1.00142	0.99956	1.00087	1.00047
9091.42	0.99888	1.00119	1.00144	0.99946	1.00088	1.0007
9096.8	0.99875	1.00112	1.00153	0.99943	1.00093	1.00066
9102.2	0.99872	1.00091	1.00169	0.99954	1.00083	1.00072
9107.61	0.99862	1.0012	1.00175	0.99977	1.00074	1.00076
9113.05	0.99857	1.00121	1.0017	0.99988	1.00096	1.00084
9118.51	0.99875	1.00126	1.002	1.0002	1.0007	1.00096
9123.98	0.99879	1.00127	1.00212	1.00018	1.00081	1.00096
9129.47	0.99914	1.00147	1.0023	1.00039	1.00092	1.00113
9134.98	0.99927	1.00155	1.00219	1.00028	1.00081	1.00089
9140.52	0.99967	1.00159	1.0023	1.00037	1.00049	1.00101
9146.07	0.99969	1.00176	1.00228	1.00037	1.00058	1.00079
9151.64	1	1.00205	1.00242	1.00019	1.00046	1.00085
9157.23	1	1.00195	1.00259	1.00003	1.00037	1.00076
9162.83	0.99955	1.00187	1.00219	1.00007	1.00025	1.00059
9168.46	1.00014	1.00211	1.00259	0.99981	1.00037	1.00066
9174.11	0.99991	1.00234	1.00253	0.99979	1.00048	1.00078
9179.77	0.99989	1.00233	1.00232	0.9998	1.0004	1.00101
9185.04	0.99974	1.00232	1.0025	0.99998	1.00055	1.00102

## Sheet: Figure 4
Fig. 4a			Fig. 4b				Fig. 4c					Fig. 4d								Fig. 4e								Fig. 4f					Fig. 4g					Fig. 4h					Fig.4i
Potential (x)	Current density (y)		Current density (x)	Δ E (y)			Potential (x)	Current density (y)				Log J (x)	Potential (y)	Log J (x)	Potential (y)	Log J (x)	Potential (y)	Log J (x)	Potential (y)	Z'(x)	-Z''	Z'(x)	-Z''	Z'(x)	-Z''	Z'(x)	-Z''	Scan rate (x)	ΔJ/2 (y)				Time (x)	Current density (y)				Time (x)	Intensity (y)				Potential	Formate generation
	without methanol	with methanol		NiPx-R	NiSx-R	NiSex-R		NiSex-R	NiSx-R	NiPx-R	Ni(OH)2-R		NiSex-R		NiSx-R		NiPx-R		Ni(OH)2-R		NiSex-R		NiSx-R		NiPx-R		Ni(OH)2-R		NiPx-R	NiSx-R	NiSex-R	Ni(OH)2-R		1.7 V	1.6 V	1.5 V	1.4 V		1.4 V	1.5 V	1.6 V	1.7 V
0.924	-1.936	-0.2363	40	0.171	0.136	0.155	0.924	-0.2276	-0.2004	-1.667	-0.2139	1.91651	1.42	1.91291	1.39	1.84683	1.375	1.91334	1.43	1.026	-0.07021	1.04	-0.07378	1.043	-0.06834	1.066	-0.06885	10	2.489e-05	4.4495e-05	3.2365e-05	1.879e-05	0.1	0.2323	0.1602	0.1013	0.02452	0.00333	5e-05	-0.0001	-3e-05	-6e-05	1.4	1.21296e-08
0.925	-1.873	-0.2288	60	0.183	0.169	0.178	0.925	-0.2173	-0.1788	-1.63	-0.2095	1.9286	1.421	1.92629	1.391	1.88207	1.376	1.92438	1.431	1.025	-0.0553	1.04	-0.0587	1.044	-0.05372	1.067	-0.05362	20	4.542e-05	7.9145e-05	6.4855e-05	3.581e-05	0.2	0.232	0.158	0.1015	0.02427	0.00667	7e-05	-0.00014	-5e-05	-0.00013	1.5	1.46241e-07
0.926	-1.818	-0.2275	80	0.189	0.171	0.185	0.926	-0.2076	-0.1767	-1.603	-0.2064	1.94106	1.422	1.93772	1.392	1.91986	1.377	1.93546	1.432	1.026	-0.04197	1.04	-0.0456	1.044	-0.04153	1.069	-0.04055	40	8.418e-05	0.00014344	0.000124045	6.8475e-05	0.3	0.2313	0.1589	0.1013	0.02425	0.01	0.0001	-0.00016	-6e-05	-0.0002	1.6	2.85648e-07
0.927	-1.769	-0.2219	100	0.193	0.169	0.189	0.927	-0.2079	-0.1748	-1.577	-0.2051	1.95231	1.423	1.94929	1.393	1.95337	1.378	1.9463	1.433	1.027	-0.03117	1.041	-0.03488	1.046	-0.03081	1.071	-0.02984	60	0.00012105	0.0002028	0.00018155	0.000100045	0.4	0.2312	0.1573	0.1014	0.02409	0.01333	0.00012	-0.00017	-7e-05	-0.00027	1.7	3.99852e-07
0.928	-1.724	-0.226					0.928	-0.2088	-0.1749	-1.55	-0.2038	1.96317	1.424	1.96303	1.394	1.98493	1.379	1.95718	1.434	1.028	-0.0216	1.043	-0.02578	1.048	-0.02198	1.072	-0.02115	80	0.00015725	0.0002599	0.00023595	0.0001316	0.5	0.2308	0.1582	0.1012	0.02412	0.01667	0.00014	-0.00016	-7e-05	-0.00032
0.929	-1.681	-0.224					0.929	-0.2185	-0.174	-1.525	-0.2053	1.97387	1.425	1.97428	1.395	2.01494	1.38	1.9675	1.435	1.03	-0.01334	1.044	-0.01813	1.049	-0.01455	1.074	-0.0135	100	0.0001919	0.0003141	0.00028995	0.0001609	0.6	0.2309	0.1569	0.1012	0.024	0.02	0.00014	-0.00016	-6e-05	-0.00037
0.93	-1.64	-0.2238					0.93	-0.2122	-0.1694	-1.503	-0.2039	1.98489	1.426	1.98588	1.396	2.04258	1.381	1.97791	1.436	1.031	-0.00623	1.045	-0.01099	1.05	-0.00798	1.076	-0.00691						0.7	0.2306	0.1578	0.1009	0.02407	0.02333	0.00013	-0.00014	-4e-05	-0.0004
0.931	-1.603	-0.2268					0.931	-0.2122	-0.1717	-1.479	-0.2022	1.99612	1.427	1.99839	1.397	2.06744	1.382	1.98807	1.437	1.033	-0.0001573	1.047	-0.00513	1.052	-0.00227	1.078	-0.00158						0.8	0.2307	0.1566	0.1009	0.02397	0.02667	0.00013	-0.00013	-1e-05	-0.0004
0.932	-1.571	-0.2249					0.932	-0.2045	-0.1707	-1.462	-0.2046	2.00604	1.428	2.00988	1.398	2.09202	1.383	1.99795	1.438	1.035	0.00573	1.048	0.0006049	1.054	0.00246	1.081	0.00324						0.9	0.2305	0.1576	0.1006	0.02406	0.03	0.00012	-0.00011	2e-05	-0.00039
0.933	-1.54	-0.223					0.933	-0.2078	-0.17	-1.435	-0.2025	2.0162	1.429	2.02119	1.399	2.11428	1.384	2.00775	1.439	1.038	0.01124	1.051	0.00459	1.057	0.00661	1.083	0.00778						1	0.2307	0.1563	0.1006	0.02398	0.03333	0.00011	-0.0001	5e-05	-0.00036
0.934	-1.511	-0.23					0.934	-0.2047	-0.1683	-1.413	-0.2028	2.02572	1.43	2.03262	1.4	2.13609	1.385	2.01787	1.44	1.04	0.01645	1.052	0.00926	1.059	0.01054	1.086	0.01123						1.1	0.2305	0.1573	0.1003	0.02408	0.03667	0.0001	-0.0001	9e-05	-0.00032
0.935	-1.481	-0.2197					0.935	-0.2019	-0.1705	-1.396	-0.2031	2.03583	1.431	2.04454	1.401	2.15746	1.386	2.02735	1.441	1.043	0.02086	1.055	0.01301	1.061	0.01462	1.089	0.01473						1.2	0.2306	0.1562	0.1003	0.02403	0.04	8e-05	-8e-05	0.00012	-0.00026
0.936	-1.452	-0.2168					0.936	-0.2085	-0.1673	-1.38	-0.2009	2.04571	1.432	2.05652	1.402	2.17696	1.387	2.03663	1.442	1.046	0.02557	1.058	0.01657	1.064	0.01759	1.091	0.01783						1.3	0.2305	0.1572	0.09994	0.02414	0.04333	4e-05	-8e-05	0.00012	-0.00022
0.937	-1.428	-0.2233					0.937	-0.204	-0.1679	-1.361	-0.2003	2.05461	1.433	2.06633	1.403	2.19783	1.388	2.0461	1.443	1.065	0.0249	1.076	0.01425	1.081	0.01514	1.111	0.01529						1.4	0.2307	0.1561	0.09999	0.02409	0.04667	-1e-05	-7e-05	0.00013	-0.00018
0.938	-1.401	-0.2173					0.938	-0.2025	-0.167	-1.347	-0.2013	2.06371	1.434	2.07591	1.404	2.21854	1.389	2.05538	1.444	1.069	0.03059	1.079	0.01845	1.084	0.01946	1.113	0.01906						1.5	0.2306	0.1574	0.09965	0.02421	0.05	-7e-05	-8e-05	0.00011	-0.00015
0.939	-1.376	-0.2254					0.939	-0.2024	-0.1647	-1.329	-0.2009	2.07262	1.435	2.08529	1.405	2.2388	1.39	2.06446	1.445	1.073	0.03627	1.083	0.02246	1.088	0.02357	1.117	0.02285						1.6	0.2307	0.156	0.09974	0.02416	0.05333	-0.00013	-9e-05	9e-05	-0.00014
0.94	-1.355	-0.2137					0.94	-0.1983	-0.1659	-1.311	-0.1987	2.08135	1.436	2.0976	1.406	2.25792	1.391	2.07335	1.446	1.077	0.04231	1.087	0.02612	1.091	0.02732	1.12	0.02666						1.7	0.2306	0.1573	0.09942	0.02428	0.05667	-0.00018	-9e-05	7e-05	-0.00014
0.941	-1.334	-0.2192					0.941	-0.1999	-0.1666	-1.296	-0.2009	2.09026	1.437	2.10823	1.407			2.08207	1.447	1.082	0.04853	1.091	0.02994	1.095	0.03135	1.124	0.03058						1.8	0.2308	0.1561	0.09953	0.02424	0.06	-0.00022	-0.0001	3e-05	-0.00016
0.942	-1.313	-0.2144					0.942	-0.1948	-0.1774	-1.285	-0.2004	2.09864	1.438	2.1176	1.408			2.09096	1.448	1.087	0.05474	1.095	0.03351	1.099	0.03489	1.127	0.03413						1.9	0.2307	0.1572	0.09923	0.02437	0.06333	-0.00025	-0.00012	-1e-05	-0.00019
0.943	-1.294	-0.2124					0.943	-0.1969	-0.1661	-1.27	-0.1975	2.10687	1.439	2.12743	1.409			2.09934	1.449	1.093	0.06215	1.099	0.03734	1.104	0.03892	1.132	0.03853						2	0.2308	0.1561	0.09935	0.02432	0.06667	-0.00029	-0.00014	-6e-05	-0.00024
0.944	-1.273	-0.2146					0.944	-0.2023	-0.1684	-1.252	-0.1961	2.11528	1.44	2.13577	1.41			2.10755	1.45	1.1	0.06943	1.104	0.04085	1.109	0.04264	1.136	0.04282						2.1	0.2308	0.1573	0.09906	0.02445	0.07	-0.00033	-0.00016	-0.00012	-0.00031
0.945	-1.252	-0.2146					0.945	-0.197	-0.164	-1.238	-0.1964	2.12418	1.441	2.14489	1.411			2.11594	1.451	1.107	0.07825	1.109	0.04484	1.114	0.04698	1.141	0.04763						2.2	0.2309	0.1561	0.09921	0.02441	0.07333	-0.00038	-0.0002	-0.00019	-0.0004
0.946	-1.235	-0.2101					0.946	-0.1925	-0.1611	-1.222	-0.1961	2.13194	1.442	2.15442	1.412			2.12418	1.452	1.115	0.08704	1.114	0.0485	1.119	0.0508	1.146	0.0522						2.3	0.2308	0.1573	0.09893	0.02453	0.07667	-0.00045	-0.00025	-0.00026	-0.0005
0.947	-1.216	-0.2098					0.947	-0.192	-0.1626	-1.21	-0.199	2.13988	1.443	2.16406	1.413			2.13194	1.453	1.123	0.0966	1.119	0.05248	1.125	0.055	1.151	0.05743						2.4	0.2309	0.156	0.0991	0.02449	0.08	-0.00052	-0.00031	-0.00032	-0.00058
0.948	-1.199	-0.2087					0.948	-0.1944	-0.1622	-1.198	-0.2005	2.14768	1.444	2.17319	1.414			2.13988	1.454	1.134	0.1064	1.127	0.05444	1.133	0.05717	1.158	0.06101						2.5	0.2309	0.1574	0.09882	0.02461	0.08333	-0.00058	-0.00038	-0.00036	-0.00066
0.949	-1.183	-0.2118					0.949	-0.1928	-0.1633	-1.183	-0.1966	2.15503	1.445	2.18099	1.415			2.14768	1.455	1.147	0.1064	1.133	0.04783	1.14	0.05024	1.166	0.05534						2.6	0.231	0.1561	0.09902	0.02457	0.08667	-0.00064	-0.00044	-0.00038	-0.00073
0.95	-1.166	-0.2092					0.95	-0.1921	-0.1618	-1.174	-0.1966	2.16256	1.446	2.18921	1.416			2.15503	1.456	1.16	0.1225	1.14	0.05535	1.148	0.05749	1.174	0.06456						2.7	0.231	0.1575	0.09874	0.02469	0.09	-0.00067	-0.00051	-0.00038	-0.00078
0.951	-1.15	-0.2087					0.951	-0.1967	-0.1601	-1.158	-0.1982	2.16909	1.447	2.19783	1.417			2.16256	1.457	1.18	0.1439	1.15	0.0648	1.159	0.06657	1.184	0.07683						2.8	0.2311	0.1562	0.09894	0.02465	0.09333	-0.00067	-0.00056	-0.00036	-0.0008
0.952	-1.136	-0.208					0.952	-0.2006	-0.1589	-1.147	-0.1954	2.17638	1.448	2.20629	1.418			2.16997	1.458	1.192	0.1565	1.155	0.07025	1.166	0.07172	1.191	0.08395						2.9	0.2311	0.1574	0.09868	0.02476	0.09667	-0.00066	-0.0006	-0.00035	-0.00081
0.953	-1.12	-0.2106					0.953	-0.199	-0.1613	-1.138	-0.1947	2.18355	1.449	2.21405	1.419			2.17754	1.459	1.212	0.1754	1.164	0.07822	1.176	0.07842	1.201	0.09466						3	0.231	0.1563	0.0989	0.02472	0.1	-0.00062	-0.00064	-0.00033	-0.00079
0.954	-1.107	-0.2107					0.954	-0.1953	-0.1614	-1.125	-0.1976	2.19005	1.45	2.22376	1.42			2.18469	1.46	1.234	0.1941	1.174	0.08637	1.186	0.085	1.211	0.1057						3.1	0.2311	0.1575	0.09863	0.02483	0.10333	-0.00058	-0.00065	-0.0003	-0.00077
0.955	-1.095	-0.2164					0.955	-0.1978	-0.1621	-1.114	-0.1965							2.19173	1.461	1.259	0.2134	1.184	0.09531	1.198	0.09148	1.224	0.1179						3.2	0.2311	0.1562	0.09886	0.02479	0.10667	-0.00052	-0.00067	-0.00028	-0.00074
0.956	-1.083	-0.2193					0.956	-0.1864	-0.1634	-1.101	-0.1944							2.19866	1.462	1.288	0.2329	1.195	0.1048	1.21	0.09806	1.237	0.1308						3.3	0.2311	0.1576	0.0986	0.02489	0.11	-0.00045	-0.00067	-0.00025	-0.00069
0.957	-1.067	-0.2082					0.957	-0.1833	-0.1614	-1.091	-0.1972							2.20575	1.463	1.32	0.252	1.208	0.1147	1.222	0.1046	1.252	0.1452						3.4	0.2311	0.1563	0.09884	0.02485	0.11333	-0.00037	-0.00066	-0.00023	-0.00065
0.958	-1.056	-0.2057					0.958	-0.1839	-0.157	-1.079	-0.1988							2.21219	1.464	1.355	0.2707	1.222	0.1256	1.235	0.1112	1.269	0.1604						3.5	0.2311	0.1575	0.09859	0.02495	0.11667	-0.00025	-0.00064	-0.00022	-0.00061
0.959	-1.044	-0.2045					0.959	-0.183	-0.1593	-1.069	-0.1962							2.2188	1.465	1.394	0.2886	1.237	0.137	1.25	0.1179	1.288	0.1772						3.6	0.2311	0.1564	0.09882	0.02491	0.12	-0.00014	-0.00062	-0.00022	-0.00059
0.96	-1.029	-0.2085					0.96	-0.1835	-0.1583	-1.065	-0.195									1.436	0.3011	1.255	0.1458	1.266	0.1212	1.311	0.1914						3.7	0.2312	0.1576	0.09857	0.02501	0.12333	-2e-05	-0.00059	-0.00024	-0.00059
0.961	-1.016	-0.2136					0.961	-0.185	-0.1571	-1.052	-0.1937									1.481	0.317	1.275	0.1593	1.282	0.1288	1.336	0.2115						3.8	0.2311	0.1563	0.09881	0.02497	0.12667	9e-05	-0.00055	-0.00028	-0.00059
0.962	-1.006	-0.2147					0.962	-0.1848	-0.156	-1.04	-0.1947									1.527	0.3305	1.296	0.173	1.299	0.1366	1.364	0.2325						3.9	0.2312	0.1576	0.09857	0.02507	0.13	0.00018	-0.00051	-0.00033	-0.00061
0.963	-0.9924	-0.2065					0.963	-0.1826	-0.1545	-1.029	-0.195									1.577	0.3421	1.32	0.1871	1.318	0.1443	1.396	0.2542						4	0.2312	0.1564	0.0988	0.02501	0.13333	0.00024	-0.00048	-0.00038	-0.00062
0.964	-0.9818	-0.2098					0.964	-0.1854	-0.1553	-1.02	-0.1969									1.628	0.3512	1.347	0.2011	1.338	0.1523	1.434	0.276						4.1	0.2313	0.1577	0.09856	0.02511	0.13667	0.00027	-0.00046	-0.00043	-0.00063
0.965	-0.9707	-0.1957					0.965	-0.1839	-0.1574	-1.01	-0.1958									1.682	0.3572	1.377	0.2149	1.361	0.1597	1.478	0.2974						4.2	0.2312	0.1564	0.0988	0.02507	0.14	0.00027	-0.00044	-0.00047	-0.00064
0.966	-0.9575	-0.1945					0.966	-0.1868	-0.1565	-1.004	-0.1939									1.739	0.3601	1.412	0.2273	1.386	0.1668	1.529	0.3166						4.3	0.2312	0.1577	0.09855	0.02516	0.14333	0.00024	-0.00043	-0.0005	-0.00066
0.967	-0.9456	-0.1931					0.967	-0.1836	-0.1591	-0.9967	-0.1945									1.79	0.3612	1.445	0.2395	1.41	0.1735	1.579	0.3333						4.4	0.2312	0.1565	0.0988	0.02512	0.14667	0.0002	-0.00042	-0.00051	-0.00067
0.968	-0.9381	-0.2013					0.968	-0.1869	-0.1574	-0.9873	-0.1968									1.851	0.3567	1.489	0.2483	1.442	0.1774	1.645	0.3435						4.5	0.2312	0.1578	0.09855	0.02521	0.15	0.00014	-0.00041	-0.00051	-0.00069
0.969	-0.9257	-0.1957					0.969	-0.1841	-0.1565	-0.9801	-0.198									1.9	0.3513	1.526	0.2568	1.469	0.1815	1.7	0.3499						4.6	0.2312	0.1565	0.09881	0.02516	0.15333	7e-05	-0.00038	-0.00049	-0.00071
0.97	-0.9163	-0.202					0.97	-0.1851	-0.1579	-0.9684	-0.1945									1.973	0.3361	1.588	0.2565	1.514	0.1767	1.788	0.3413						4.7	0.2313	0.1578	0.09855	0.02524	0.15667	0	-0.00034	-0.00046	-0.00073
0.971	-0.9062	-0.1991					0.971	-0.1822	-0.1555	-0.96	-0.196									1.873	0.3026	1.627	0.2593	1.541	0.1762	1.838	0.3337						4.8	0.2311	0.1565	0.09881	0.0252	0.16	-8e-05	-0.00029	-0.00043	-0.00075
0.972	-0.8965	-0.2008					0.972	-0.179	-0.1534	-0.9534	-0.1965									2.014	0.3025	1.661	0.2598	1.566	0.1733	1.885	0.3203						4.9	0.2313	0.1578	0.09857	0.02528	0.16333	-0.00015	-0.00022	-0.00039	-0.00076
0.973	-0.8861	-0.1969					0.973	-0.177	-0.152	-0.9439	-0.1948									1.995	0.2833	1.704	0.2466	1.595	0.1581	1.933	0.2899						5	0.2312	0.1566	0.09881	0.02524	0.16667	-0.00021	-0.00014	-0.00033	-0.00078
0.974	-0.8772	-0.1954					0.974	-0.1781	-0.1565	-0.9342	-0.1956									2.101	0.2718	1.729	0.2454	1.612	0.154	1.965	0.2722						5.1	0.2314	0.1578	0.09858	0.02532	0.17	-0.00027	-7e-05	-0.00028	-0.0008
0.975	-0.8659	-0.1965					0.975	-0.1763	-0.1522	-0.9228	-0.1919									2.147	0.2605	1.762	0.2383	1.632	0.1459	1.997	0.2487						5.2	0.2313	0.1565	0.09882	0.02528	0.17333	-0.00031	1e-05	-0.00021	-0.0008
0.976	-0.8567	-0.1973					0.976	-0.1747	-0.1517	-0.9175	-0.1937									2.183	0.2476	1.793	0.2288	1.651	0.1356	1.957	0.2511						5.3	0.2314	0.1579	0.09859	0.02536	0.17667	-0.00035	7e-05	-0.00014	-0.00081
0.977	-0.8494	-0.1981					0.977	-0.1721	-0.1535	-0.9085	-0.1942									2.214	0.2339	1.821	0.2171	1.667	0.1242	2.044	0.1988						5.4	0.2313	0.1566	0.09882	0.02531	0.18	-0.00037	0.00011	-7e-05	-0.00082
0.978	-0.8383	-0.1917					0.978	-0.1803	-0.153	-0.9021	-0.1976									2.243	0.2201	1.848	0.2037	1.682	0.1123	2.064	0.1748						5.5	0.2315	0.1578	0.09861	0.02539	0.18333	-0.00039	0.00015	0	-0.00082
0.979	-0.8306	-0.1872					0.979	-0.1782	-0.1513	-0.8947	-0.193									2.269	0.2059	1.871	0.1898	1.694	0.1003	2.079	0.1522						5.6	0.2313	0.1567	0.09883	0.02535	0.18667	-0.0004	0.00018	6e-05	-0.00082
0.98	-0.8223	-0.1899					0.98	-0.1781	-0.1522	-0.887	-0.1977									2.294	0.1921	1.891	0.1752	1.703	0.08876	2.09	0.1315						5.7	0.2315	0.158	0.09861	0.02542	0.19	-0.00042	0.0002	0.00011	-0.00082
0.981	-0.8119	-0.191					0.981	-0.1748	-0.1503	-0.8798	-0.192									2.317	0.1792	1.911	0.1627	1.712	0.07784	2.099	0.1128						5.8	0.2313	0.1567	0.09884	0.02538	0.19333	-0.00045	0.00022	0.00014	-0.0008
0.982	-0.8037	-0.1959					0.982	-0.1694	-0.1503	-0.8755	-0.191									2.339	0.1668	1.946	0.1437	1.721	0.06767	2.106	0.09688						5.9	0.2315	0.1579	0.09862	0.02545	0.19667	-0.00048	0.00023	0.00016	-0.00075
0.983	-0.7965	-0.1921					0.983	-0.1696	-0.1517	-0.8674	-0.1906									2.36	0.1543	1.94	0.1373	1.727	0.05843	2.111	0.08278						6	0.2314	0.1569	0.09884	0.02541	0.2	-0.00052	0.00022	0.00016	-0.0007
0.984	-0.7858	-0.1982					0.984	-0.1716	-0.1518	-0.8557	-0.1924									2.379	0.1433	1.954	0.1276	1.732	0.05036	2.115	0.07103						6.1	0.2316	0.1579	0.09864	0.02547	0.20333	-0.00055	0.0002	0.00016	-0.00062
0.985	-0.7789	-0.1939					0.985	-0.1711	-0.1496	-0.8495	-0.1929																						6.2	0.2314	0.1568	0.09884	0.02544	0.20667	-0.00058	0.00017	0.00016	-0.00054
0.986	-0.7715	-0.1877					0.986	-0.1715	-0.1574	-0.8456	-0.191																						6.3	0.2317	0.158	0.09865	0.0255	0.21	-0.0006	0.00014	0.00017	-0.00045
0.987	-0.7625	-0.195					0.987	-0.1747	-0.1521	-0.8397	-0.1941																						6.4	0.2315	0.1569	0.09884	0.02547	0.21333	-0.00062	0.00011	0.00018	-0.00037
0.988	-0.7532	-0.1914					0.988	-0.1737	-0.1488	-0.8246	-0.1927																						6.5	0.2317	0.158	0.09865	0.02553	0.21667	-0.00064	9e-05	0.00019	-0.0003
0.989	-0.7472	-0.2002					0.989	-0.167	-0.1492	-0.8212	-0.1919																						6.6	0.2315	0.1569	0.09884	0.0255	0.22	-0.00065	9e-05	0.0002	-0.00024
0.99	-0.739	-0.1878					0.99	-0.167	-0.149	-0.8159	-0.1938																						6.7	0.2318	0.158	0.09866	0.02555	0.22333	-0.00067	0.0001	0.00021	-0.00021
0.991	-0.73	-0.183					0.991	-0.1682	-0.1467	-0.8099	-0.1921																						6.8	0.2316	0.157	0.09885	0.02552	0.22667	-0.00068	0.00014	0.00022	-0.00019
0.992	-0.7233	-0.1897					0.992	-0.1681	-0.1493	-0.8038	-0.1927																						6.9	0.2318	0.1581	0.09867	0.02558	0.23	-0.00067	0.00018	0.00022	-0.00019
0.993	-0.7157	-0.1852					0.993	-0.1677	-0.1499	-0.8009	-0.1931																						7	0.2316	0.1571	0.09884	0.02555	0.23333	-0.00066	0.00024	0.00022	-0.0002
0.994	-0.7072	-0.184					0.994	-0.1692	-0.1429	-0.7932	-0.191																						7.1	0.2319	0.1581	0.09868	0.0256	0.23667	-0.00064	0.00032	0.00022	-0.00023
0.995	-0.7017	-0.1871					0.995	-0.1739	-0.1455	-0.7881	-0.1906																						7.2	0.2316	0.1572	0.09885	0.02557	0.24	-0.00062	0.00041	0.00021	-0.00027
0.996	-0.6947	-0.1811					0.996	-0.1648	-0.1448	-0.7818	-0.1931																						7.3	0.2319	0.1581	0.0987	0.02562	0.24333	-0.0006	0.00051	0.00021	-0.0003
0.997	-0.6863	-0.1868					0.997	-0.1736	-0.1469	-0.7804	-0.1954																						7.4	0.2317	0.1572	0.09885	0.0256	0.24667	-0.00059	0.00059	0.00019	-0.00033
0.998	-0.6806	-0.1894					0.998	-0.1674	-0.1497	-0.7751	-0.1944																						7.5	0.232	0.1581	0.09871	0.02565	0.25	-0.00059	0.00068	0.00017	-0.00035
0.999	-0.6734	-0.1869					0.999	-0.1662	-0.1437	-0.7648	-0.1916																						7.6	0.2317	0.1573	0.09885	0.02562	0.25333	-0.00061	0.00075	0.00013	-0.00034
1	-0.664	-0.1802					1	-0.161	-0.1435	-0.7573	-0.1917																						7.7	0.232	0.1582	0.09874	0.02566	0.25667	-0.00064	0.00081	9e-05	-0.00032
1.001	-0.6599	-0.1783					1.001	-0.1671	-0.1449	-0.7531	-0.1919																						7.8	0.2317	0.1573	0.09885	0.02564	0.26	-0.00067	0.00085	5e-05	-0.0003
1.002	-0.6535	-0.1803					1.002	-0.1662	-0.1439	-0.7453	-0.1952																						7.9	0.232	0.1582	0.09875	0.02568	0.26333	-0.0007	0.00087	1e-05	-0.00027
1.003	-0.6459	-0.1828					1.003	-0.1621	-0.1411	-0.7404	-0.1926																						8	0.2317	0.1574	0.09886	0.02566	0.26667	-0.00074	0.00086	-2e-05	-0.00024
1.004	-0.6412	-0.1809					1.004	-0.1658	-0.1482	-0.7399	-0.1921																						8.1	0.232	0.1582	0.09876	0.0257	0.27	-0.00078	0.00082	-3e-05	-0.00022
1.005	-0.6343	-0.1817					1.005	-0.1648	-0.1431	-0.736	-0.1935																						8.2	0.2317	0.1575	0.09886	0.02568	0.27333	-0.00082	0.00075	0	-0.0002
1.006	-0.6269	-0.1806					1.006	-0.1603	-0.1425	-0.7216	-0.1926																						8.3	0.232	0.1584	0.09878	0.02571	0.27667	-0.00086	0.00067	4e-05	-0.00018
1.007	-0.6206	-0.1828					1.007	-0.1599	-0.1412	-0.7181	-0.1915																						8.4	0.2317	0.1576	0.09886	0.02571	0.28	-0.0009	0.00058	0.00012	-0.00018
1.008	-0.6155	-0.1817					1.008	-0.1592	-0.1386	-0.7147	-0.1917																						8.5	0.232	0.1583	0.09879	0.02574	0.28333	-0.00092	0.0005	0.00022	-0.00018
1.009	-0.6083	-0.1836					1.009	-0.1586	-0.1396	-0.7122	-0.1928																						8.6	0.2317	0.1577	0.09887	0.02572	0.28667	-0.00092	0.00043	0.00032	-0.0002
1.01	-0.6037	-0.1784					1.01	-0.1596	-0.143	-0.708	-0.1956																						8.7	0.2321	0.1583	0.0988	0.02576	0.29	-0.00091	0.00038	0.00042	-0.00022
1.011	-0.5962	-0.1795					1.011	-0.1601	-0.14	-0.7065	-0.1932																						8.8	0.2318	0.1577	0.09887	0.02575	0.29333	-0.00087	0.00034	0.0005	-0.00025
1.012	-0.5906	-0.1841					1.012	-0.1604	-0.1382	-0.6957	-0.1959																						8.9	0.2321	0.1584	0.09882	0.02577	0.29667	-0.00081	0.00032	0.00057	-0.00028
1.013	-0.5857	-0.179					1.013	-0.1581	-0.1407	-0.691	-0.1952																						9	0.2318	0.1578	0.09888	0.02577	0.3	-0.0007	0.00031	0.00063	-0.0003
1.014	-0.579	-0.1808					1.014	-0.1578	-0.1401	-0.6917	-0.1958																						9.1	0.2321	0.1583	0.09883	0.02579	0.30333	-0.00058	0.00031	0.00067	-0.00031
1.015	-0.5715	-0.1754					1.015	-0.1588	-0.1413	-0.6824	-0.1942																						9.2	0.2317	0.1579	0.09887	0.02578	0.30667	-0.00043	0.00031	0.00068	-0.00031
1.016	-0.5673	-0.1715					1.016	-0.1574	-0.1441	-0.6751	-0.1942																						9.3	0.2321	0.1584	0.09885	0.02581	0.31	-0.00025	0.00033	0.00067	-0.00031
1.017	-0.5619	-0.1731					1.017	-0.1591	-0.1423	-0.6747	-0.1938																						9.4	0.2318	0.158	0.09887	0.02581	0.31333	-7e-05	0.00035	0.00063	-0.0003
1.018	-0.5534	-0.1751					1.018	-0.1571	-0.1388	-0.6686	-0.1914																						9.5	0.2322	0.1584	0.09886	0.02582	0.31667	0.00011	0.00037	0.00056	-0.00029
1.019	-0.5493	-0.1858					1.019	-0.1593	-0.136	-0.666	-0.1954																						9.6	0.2318	0.158	0.09887	0.02582	0.32	0.00029	0.00038	0.00048	-0.00029
1.02	-0.5453	-0.1766					1.02	-0.17	-0.1348	-0.6649	-0.1924																						9.7	0.2321	0.1584	0.09887	0.02584	0.32333	0.00045	0.00039	0.00038	-0.00029
1.021	-0.5376	-0.1744					1.021	-0.1593	-0.1323	-0.66	-0.1924																						9.8	0.2318	0.1581	0.09887	0.02584	0.32667	0.00056	0.00039	0.00028	-0.00029
1.022	-0.5334	-0.1767					1.022	-0.1547	-0.1359	-0.6509	-0.1917																						9.9	0.2321	0.1584	0.09888	0.02585	0.33	0.00064	0.0004	0.00019	-0.0003
1.023	-0.5269	-0.1734					1.023	-0.1537	-0.1356	-0.6466	-0.1896																						10	0.2318	0.1582	0.09887	0.02586	0.33333	0.00069	0.00038	0.00012	-0.00032
1.024	-0.5204	-0.1751					1.024	-0.1522	-0.1389	-0.6482	-0.1902																						10.1	0.2322	0.1585	0.09891	0.02586	0.33667	0.00069	0.00036	6e-05	-0.00036
1.025	-0.5163	-0.178					1.025	-0.1548	-0.1389	-0.6441	-0.1924																						10.2	0.2318	0.1583	0.09888	0.02588	0.34	0.00067	0.00032	2e-05	-0.00041
1.026	-0.512	-0.1762					1.026	-0.1559	-0.136	-0.6379	-0.1916																						10.3	0.2322	0.1584	0.09891	0.02588	0.34333	0.00061	0.00027	-1e-05	-0.00046
1.027	-0.5044	-0.1681					1.027	-0.1541	-0.1301	-0.6386	-0.195																						10.4	0.2318	0.1584	0.09888	0.0259	0.34667	0.0005	0.00022	-2e-05	-0.00052
1.028	-0.4992	-0.1702					1.028	-0.1482	-0.1329	-0.6335	-0.191																						10.5	0.2321	0.1585	0.09894	0.02589	0.35	0.00037	0.00017	-1e-05	-0.00057
1.029	-0.4947	-0.1708					1.029	-0.1494	-0.1367	-0.6213	-0.1899																						10.6	0.2317	0.1584	0.09889	0.02592	0.35333	0.00023	0.00013	0	-0.00061
1.03	-0.4878	-0.1733					1.03	-0.152	-0.1278	-0.6175	-0.19																						10.7	0.2321	0.1585	0.09896	0.02591	0.35667	7e-05	0.0001	3e-05	-0.00063
1.031	-0.4808	-0.1719					1.031	-0.1493	-0.1331	-0.6187	-0.192																						10.8	0.2318	0.1585	0.0989	0.02593	0.36	-9e-05	8e-05	7e-05	-0.00064
1.032	-0.4772	-0.1759					1.032	-0.1537	-0.1303	-0.6132	-0.1934																						10.9	0.2321	0.1585	0.09898	0.02592	0.36333	-0.00024	7e-05	0.00011	-0.00064
1.033	-0.4709	-0.1683					1.033	-0.1621	-0.1282	-0.6072	-0.1913																						11	0.2318	0.1585	0.09891	0.02595	0.36667	-0.00037	6e-05	0.00015	-0.00064
1.034	-0.4666	-0.1705					1.034	-0.1588	-0.1285	-0.6057	-0.1913																						11.1	0.2322	0.1585	0.099	0.02594	0.37	-0.00046	5e-05	0.00019	-0.00062
1.035	-0.4616	-0.1712					1.035	-0.1521	-0.1306	-0.5994	-0.1908																						11.2	0.2318	0.1586	0.09891	0.02597	0.37333	-0.00054	5e-05	0.00023	-0.00059
1.036	-0.4552	-0.1662					1.036	-0.1522	-0.1281	-0.5954	-0.191																						11.3	0.2322	0.1585	0.09902	0.02596	0.37667	-0.0006	7e-05	0.00026	-0.00055
1.037	-0.4503	-0.167					1.037	-0.1456	-0.126	-0.5954	-0.1924																						11.4	0.2319	0.1586	0.09892	0.02599	0.38	-0.00065	0.0001	0.00028	-0.0005
1.038	-0.4474	-0.1718					1.038	-0.1477	-0.1274	-0.588	-0.1913																						11.5	0.2322	0.1585	0.09904	0.02597	0.38333	-0.00069	0.00016	0.00029	-0.00045
1.039	-0.4397	-0.1745					1.039	-0.1471	-0.1285	-0.5843	-0.191																						11.6	0.2319	0.1587	0.09892	0.02601	0.38667	-0.00073	0.00022	0.00029	-0.00039
1.04	-0.4353	-0.1702					1.04	-0.1467	-0.1312	-0.5834	-0.1901																						11.7	0.2323	0.1585	0.09905	0.02599	0.39	-0.00077	0.0003	0.00028	-0.00034
1.041	-0.431	-0.1662					1.041	-0.1503	-0.129	-0.5766	-0.1933																						11.8	0.2319	0.1588	0.09893	0.02603	0.39333	-0.0008	0.00036	0.00026	-0.0003
1.042	-0.424	-0.1714					1.042	-0.1596	-0.1223	-0.5753	-0.1913																						11.9	0.2323	0.1585	0.09908	0.026	0.39667	-0.00083	0.00042	0.00022	-0.00028
1.043	-0.4207	-0.1673					1.043	-0.1468	-0.1224	-0.5736	-0.1928																						12	0.232	0.1588	0.09894	0.02604	0.4	-0.00085	0.00046	0.00017	-0.00025
1.044	-0.4165	-0.1675					1.044	-0.1437	-0.1264	-0.5725	-0.1911																						12.1	0.2323	0.1584	0.09908	0.02602	0.40333	-0.00087	0.00048	0.00011	-0.00024
1.045	-0.4095	-0.1681					1.045	-0.1476	-0.1262	-0.5678	-0.1903																						12.2	0.232	0.1588	0.09894	0.02606	0.40667	-0.00088	0.00048	5e-05	-0.00022
1.046	-0.4038	-0.1658					1.046	-0.1419	-0.1207	-0.5677	-0.1917																						12.3	0.2323	0.1585	0.0991	0.02603	0.41	-0.00089	0.00045	-1e-05	-0.00019
1.047	-0.4011	-0.167					1.047	-0.1499	-0.1239	-0.5569	-0.1914																						12.4	0.232	0.1589	0.09894	0.02608	0.41333	-0.00091	0.00041	-7e-05	-0.00016
1.048	-0.3945	-0.1634					1.048	-0.1492	-0.121	-0.5554	-0.1928																						12.5	0.2324	0.1585	0.09911	0.02605	0.41667	-0.00092	0.00036	-0.00013	-0.00012
1.049	-0.39	-0.1649					1.049	-0.1493	-0.1219	-0.5499	-0.1924																						12.6	0.2321	0.159	0.09895	0.02609	0.42	-0.00094	0.00031	-0.00018	-9e-05
1.05	-0.3876	-0.1668					1.05	-0.139	-0.1201	-0.5463	-0.1915																						12.7	0.2325	0.1585	0.09913	0.02606	0.42333	-0.00095	0.00026	-0.00022	-7e-05
1.051	-0.3816	-0.1655					1.051	-0.1371	-0.1195	-0.5417	-0.1934																						12.8	0.2322	0.1591	0.09896	0.02611	0.42667	-0.00096	0.00021	-0.00025	-7e-05
1.052	-0.3754	-0.1678					1.052	-0.1392	-0.1191	-0.5374	-0.1944																						12.9	0.2325	0.1585	0.09915	0.02607	0.43	-0.00099	0.00017	-0.00027	-7e-05
1.053	-0.3733	-0.1616					1.053	-0.141	-0.1191	-0.5407	-0.1919																						13	0.2322	0.1591	0.09897	0.02613	0.43333	-0.00102	0.00014	-0.00028	-8e-05
1.054	-0.3658	-0.16					1.054	-0.143	-0.1185	-0.54	-0.1927																						13.1	0.2324	0.1585	0.09916	0.02609	0.43667	-0.00106	0.00013	-0.00027	-0.00011
1.055	-0.3617	-0.1632					1.055	-0.1426	-0.1183	-0.5369	-0.1893																						13.2	0.2321	0.1592	0.09898	0.02615	0.44	-0.0011	0.00012	-0.00025	-0.00014
1.056	-0.3603	-0.1638					1.056	-0.1482	-0.1155	-0.5283	-0.1925																						13.3	0.2324	0.1585	0.09918	0.0261	0.44333	-0.00114	0.00013	-0.00023	-0.00017
1.057	-0.355	-0.1611					1.057	-0.1495	-0.1135	-0.5236	-0.1887																						13.4	0.2321	0.1592	0.09898	0.02616	0.44667	-0.00118	0.00014	-0.0002	-0.00022
1.058	-0.3496	-0.1611					1.058	-0.1498	-0.1157	-0.5205	-0.1892																						13.5	0.2324	0.1585	0.0992	0.02612	0.45	-0.00122	0.00017	-0.00017	-0.00027
1.059	-0.3464	-0.1644					1.059	-0.1478	-0.1138	-0.5286	-0.1909																						13.6	0.2322	0.1592	0.099	0.02618	0.45333	-0.00124	0.0002	-0.00014	-0.00032
1.06	-0.3409	-0.1602					1.06	-0.1442	-0.1135	-0.5181	-0.1912																						13.7	0.2323	0.1585	0.09922	0.02613	0.45667	-0.00125	0.00023	-0.00013	-0.00038
1.061	-0.337	-0.1633					1.061	-0.1368	-0.1129	-0.5068	-0.1913																						13.8	0.2321	0.1593	0.099	0.0262	0.46	-0.00124	0.00025	-0.00012	-0.00041
1.062	-0.3339	-0.1587					1.062	-0.142	-0.1135	-0.5088	-0.1895																						13.9	0.2324	0.1585	0.09924	0.02615	0.46333	-0.00123	0.00027	-0.00013	-0.00045
1.063	-0.3283	-0.1644					1.063	-0.1453	-0.1123	-0.5037	-0.1911																						14	0.2321	0.1592	0.09902	0.02621	0.46667	-0.0012	0.00028	-0.00015	-0.00046
1.064	-0.3223	-0.1634					1.064	-0.1365	-0.1131	-0.4998	-0.1898																						14.1	0.2324	0.1584	0.09926	0.02616	0.47	-0.00117	0.00029	-0.00017	-0.00046
1.065	-0.3191	-0.1651					1.065	-0.1441	-0.1164	-0.4991	-0.1887																						14.2	0.2322	0.1593	0.09904	0.02623	0.47333	-0.00112	0.0003	-0.00019	-0.00045
1.066	-0.3134	-0.16					1.066	-0.1358	-0.1113	-0.4962	-0.1891																						14.3	0.2324	0.1584	0.09928	0.02618	0.47667	-0.00107	0.00031	-0.00021	-0.00041
1.067	-0.3095	-0.1607					1.067	-0.1382	-0.1139	-0.4963	-0.1899																						14.4	0.2322	0.1593	0.09905	0.02624	0.48	-0.00101	0.00032	-0.00024	-0.00037
1.068	-0.3064	-0.1603					1.068	-0.135	-0.1098	-0.494	-0.1914																						14.5	0.2324	0.1584	0.09929	0.02619	0.48333	-0.00095	0.00033	-0.00027	-0.00031
1.069	-0.3	-0.1579					1.069	-0.1313	-0.1071	-0.499	-0.1943																						14.6	0.2322	0.1594	0.09907	0.02627	0.48667	-0.00089	0.00034	-0.0003	-0.00025
1.07	-0.2938	-0.1621					1.07	-0.1327	-0.1083	-0.4918	-0.1913																						14.7	0.2324	0.1584	0.09931	0.02621	0.49	-0.00084	0.00033	-0.00034	-0.00019
1.071	-0.2902	-0.1682					1.071	-0.1401	-0.1069	-0.4857	-0.19																						14.8	0.2322	0.1594	0.09908	0.02628	0.49333	-0.00079	0.00034	-0.00037	-0.00014
1.072	-0.2861	-0.1611					1.072	-0.136	-0.1057	-0.4835	-0.1922																						14.9	0.2323	0.1584	0.09933	0.02622	0.49667	-0.00075	0.00035	-0.00038	-0.0001
1.073	-0.2797	-0.1569					1.073	-0.1293	-0.1062	-0.4758	-0.1926																						15	0.2322	0.1594	0.09909	0.02629	0.5	-0.0007	0.00037	-0.00038	-9e-05
1.074	-0.2785	-0.1536					1.074	-0.1308	-0.1097	-0.4765	-0.1903																						15.1	0.2323	0.1586	0.09934	0.02623	0.50333	-0.00066	0.00041	-0.00034	-8e-05
1.075	-0.2741	-0.1536					1.075	-0.1266	-0.1118	-0.4767	-0.1892																						15.2	0.2322	0.1594	0.0991	0.02631	0.50667	-0.00062	0.00044	-0.0003	-0.0001
1.076	-0.2684	-0.1585					1.076	-0.1293	-0.1099	-0.474	-0.191																						15.3	0.2324	0.1584	0.09935	0.02625	0.51	-0.00058	0.00047	-0.00023	-0.00013
1.077	-0.2652	-0.1705					1.077	-0.1317	-0.09914	-0.4725	-0.1897																						15.4	0.2322	0.1594	0.0991	0.02634	0.51333	-0.00054	0.00049	-0.00017	-0.00018
1.078	-0.2589	-0.1578					1.078	-0.1305	-0.0978	-0.4651	-0.1885																						15.5	0.2324	0.1584	0.09936	0.02626	0.51667	-0.00051	0.0005	-0.00011	-0.00025
1.079	-0.254	-0.1555					1.079	-0.1335	-0.1017	-0.4647	-0.1895																						15.6	0.2323	0.1596	0.09912	0.02635	0.52	-0.0005	0.00049	-6e-05	-0.00033
1.08	-0.2517	-0.1609					1.08	-0.1432	-0.09788	-0.4607	-0.1906																						15.7	0.2325	0.1584	0.09937	0.02628	0.52333	-0.0005	0.00049	-4e-05	-0.00043
1.081	-0.2471	-0.1464					1.081	-0.1312	-0.09575	-0.4568	-0.1911																						15.8	0.2323	0.1595	0.09913	0.02636	0.52667	-0.00053	0.00048	-3e-05	-0.00053
1.082	-0.2418	-0.1559					1.082	-0.1256	-0.09906	-0.4558	-0.188																						15.9	0.2325	0.1584	0.09937	0.02629	0.53	-0.00058	0.00047	-3e-05	-0.00064
1.083	-0.2386	-0.1519					1.083	-0.1264	-0.0963	-0.4596	-0.1872																						16	0.2324	0.1595	0.09915	0.02637	0.53333	-0.00067	0.00046	-3e-05	-0.00076
1.084	-0.2349	-0.151					1.084	-0.1244	-0.09811	-0.4537	-0.1894																						16.1	0.2324	0.1584	0.09938	0.0263	0.53667	-0.00077	0.00043	-3e-05	-0.00087
1.085	-0.2271	-0.1566					1.085	-0.1309	-0.09489	-0.453	-0.1889																						16.2	0.2324	0.1595	0.09915	0.02639	0.54	-0.00089	0.0004	-4e-05	-0.00095
1.086	-0.226	-0.1583					1.086	-0.1344	-0.09386	-0.4491	-0.1919																						16.3	0.2324	0.1583	0.09939	0.02632	0.54333	-0.00103	0.00035	-7e-05	-0.00102
1.087	-0.2221	-0.156					1.087	-0.1256	-0.08985	-0.4454	-0.1939																						16.4	0.2324	0.1596	0.09916	0.0264	0.54667	-0.00117	0.00029	-0.0001	-0.00106
1.088	-0.2164	-0.1526					1.088	-0.1248	-0.09174	-0.4405	-0.1914																						16.5	0.2325	0.1583	0.09939	0.02633	0.55	-0.00131	0.00022	-0.00014	-0.00107
1.089	-0.2134	-0.1504					1.089	-0.1269	-0.09245	-0.4423	-0.1895																						16.6	0.2324	0.1596	0.09916	0.02642	0.55333	-0.00143	0.00015	-0.00018	-0.00105
1.09	-0.2091	-0.1496					1.09	-0.1257	-0.08875	-0.4385	-0.1889																						16.7	0.2325	0.1582	0.09939	0.02635	0.55667	-0.00152	7e-05	-0.0002	-0.00101
1.091	-0.2029	-0.1509					1.091	-0.1334	-0.09001	-0.4337	-0.1883																						16.8	0.2324	0.1596	0.09916	0.02644	0.56	-0.00159	0	-0.00019	-0.00095
1.092	-0.1992	-0.1445					1.092	-0.1308	-0.09158	-0.4345	-0.1877																						16.9	0.2325	0.1584	0.09938	0.02636	0.56333	-0.00163	-5e-05	-0.00016	-0.00088
1.093	-0.1952	-0.1498					1.093	-0.1264	-0.08592	-0.4326	-0.188																						17	0.2325	0.1595	0.09916	0.02645	0.56667	-0.00163	-0.0001	-0.00012	-0.00081
1.094	-0.1893	-0.1496					1.094	-0.123	-0.08891	-0.4285	-0.1928																						17.1	0.2325	0.1583	0.09938	0.02637	0.57	-0.00158	-0.00014	-8e-05	-0.00073
1.095	-0.1862	-0.1444					1.095	-0.1224	-0.08663	-0.4335	-0.19																						17.2	0.2325	0.1596	0.09916	0.02647	0.57333	-0.00149	-0.00016	-4e-05	-0.00065
1.096	-0.1812	-0.1522					1.096	-0.1215	-0.08458	-0.428	-0.1893																						17.3	0.2325	0.1583	0.09938	0.02639	0.57667	-0.00137	-0.00016	-2e-05	-0.00055
1.097	-0.1764	-0.1455					1.097	-0.1241	-0.08474	-0.4243	-0.1899																						17.4	0.2325	0.1596	0.09916	0.02648	0.58	-0.00124	-0.00016	-2e-05	-0.00046
1.098	-0.173	-0.1489					1.098	-0.1239	-0.0845	-0.4255	-0.1917																						17.5	0.2325	0.1583	0.09937	0.0264	0.58333	-0.00111	-0.00014	-3e-05	-0.00038
1.099	-0.1682	-0.16					1.099	-0.1209	-0.08222	-0.4182	-0.1899																						17.6	0.2325	0.1596	0.09917	0.0265	0.58667	-0.00099	-0.00013	-5e-05	-0.00032
1.1	-0.1628	-0.1474					1.1	-0.1217	-0.08576	-0.4238	-0.1892																						17.7	0.2325	0.1582	0.09937	0.02642	0.59	-0.0009	-0.00013	-8e-05	-0.00029
1.101	-0.1592	-0.1483					1.101	-0.1216	-0.08135	-0.4125	-0.1873																						17.8	0.2325	0.1596	0.09918	0.02651	0.59333	-0.00081	-0.00012	-0.00013	-0.00029
1.102	-0.1556	-0.1456					1.102	-0.12	-0.07907	-0.408	-0.1895																						17.9	0.2325	0.1582	0.09938	0.02643	0.59667	-0.00076	-0.0001	-0.00018	-0.00031
1.103	-0.1514	-0.1516					1.103	-0.1198	-0.07907	-0.4104	-0.1866																						18	0.2325	0.1596	0.09918	0.02653	0.6	-0.00074	-8e-05	-0.00026	-0.00035
1.104	-0.1475	-0.1537					1.104	-0.1224	-0.08269	-0.4123	-0.1876																						18.1	0.2325	0.1581	0.09937	0.02645	0.60333	-0.00073	-6e-05	-0.00035	-0.00038
1.105	-0.1443	-0.1393					1.105	-0.1245	-0.07695	-0.4055	-0.1872																						18.2	0.2326	0.1596	0.09919	0.02654	0.60667	-0.00073	-3e-05	-0.00046	-0.00042
1.106	-0.1379	-0.1452					1.106	-0.1209	-0.07671	-0.4068	-0.1876																						18.3	0.2325	0.1581	0.09936	0.02646	0.61	-0.00074	1e-05	-0.00056	-0.00045
1.107	-0.1339	-0.1445					1.107	-0.1193	-0.07459	-0.399	-0.1861																						18.4	0.2326	0.1597	0.09918	0.02655	0.61333	-0.00077	5e-05	-0.00064	-0.00047
1.108	-0.1304	-0.1434					1.108	-0.1167	-0.07364	-0.4017	-0.1876																						18.5	0.2326	0.1581	0.09935	0.02647	0.61667	-0.00081	9e-05	-0.00072	-0.00049
1.109	-0.1245	-0.1506					1.109	-0.13	-0.0705	-0.3972	-0.1876																						18.6	0.2326	0.1597	0.0992	0.02657	0.62	-0.00086	0.00012	-0.00076	-0.00053
1.11	-0.121	-0.1463					1.11	-0.1221	-0.07168	-0.3928	-0.1936																						18.7	0.2326	0.1582	0.09935	0.02649	0.62333	-0.00092	0.00013	-0.00078	-0.00058
1.111	-0.1182	-0.1431					1.111	-0.1141	-0.06751	-0.3945	-0.1893																						18.8	0.2327	0.1596	0.09919	0.02658	0.62667	-0.00097	0.00012	-0.00078	-0.00062
1.112	-0.1137	-0.144					1.112	-0.1176	-0.06916	-0.3873	-0.1847																						18.9	0.2327	0.1582	0.09935	0.0265	0.63	-0.00102	0.00011	-0.00076	-0.00067
1.113	-0.1104	-0.1469					1.113	-0.1151	-0.06837	-0.388	-0.1851																						19	0.2328	0.1596	0.0992	0.0266	0.63333	-0.00106	9e-05	-0.00074	-0.00072
1.114	-0.1051	-0.1565					1.114	-0.1161	-0.06428	-0.3876	-0.1854																						19.1	0.2327	0.1582	0.09934	0.02651	0.63667	-0.00108	6e-05	-0.00071	-0.00077
1.115	-0.09974	-0.1392					1.115	-0.1175	-0.06467	-0.3858	-0.185																						19.2	0.2329	0.1596	0.09921	0.02661	0.64	-0.00108	3e-05	-0.00067	-0.00081
1.116	-0.09565	-0.1348					1.116	-0.122	-0.06467	-0.3879	-0.1863																						19.3	0.2328	0.1582	0.09935	0.02652	0.64333	-0.00108	1e-05	-0.00063	-0.00082
1.117	-0.09266	-0.1349					1.117	-0.1136	-0.0598	-0.3784	-0.1854																						19.4	0.233	0.1595	0.09923	0.02662	0.64667	-0.00107	-1e-05	-0.00058	-0.00082
1.118	-0.08857	-0.1349					1.118	-0.1149	-0.06043	-0.379	-0.1849																						19.5	0.2329	0.1582	0.09934	0.02654	0.65	-0.00107	-2e-05	-0.00052	-0.00082
1.119	-0.08212	-0.1334					1.119	-0.1183	-0.0609	-0.3809	-0.1851																						19.6	0.2331	0.1596	0.09924	0.02664	0.65333	-0.00107	-4e-05	-0.00047	-0.00082
1.12	-0.08243	-0.1386					1.12	-0.113	-0.05594	-0.3758	-0.1854																						19.7	0.233	0.1583	0.09934	0.02655	0.65667	-0.0011	-4e-05	-0.00043	-0.00082
1.121	-0.07646	-0.1405					1.121	-0.1112	-0.05869	-0.3735	-0.1858																						19.8	0.2332	0.1596	0.09925	0.02665	0.66	-0.00113	-5e-05	-0.00041	-0.00081
1.122	-0.07142	-0.1331					1.122	-0.1126	-0.05555	-0.3688	-0.1868																						19.9	0.233	0.1583	0.09934	0.02657	0.66333	-0.00117	-5e-05	-0.00041	-0.00078
1.123	-0.06946	-0.1367					1.123	-0.1115	-0.05091	-0.3681	-0.1891																						20	0.2332	0.1596	0.09926	0.02667	0.66667	-0.00121	-5e-05	-0.00043	-0.00074
1.124	-0.06395	-0.1419					1.124	-0.1127	-0.05382	-0.3717	-0.1864																						20.1	0.233	0.1583	0.09934	0.02658	0.67	-0.00124	-4e-05	-0.00047	-0.00071
1.125	-0.06057	-0.1371					1.125	-0.1131	-0.05216	-0.3645	-0.1876																						20.2	0.2333	0.1596	0.09927	0.02668	0.67333	-0.00128	-2e-05	-0.00052	-0.00067
1.126	-0.05671	-0.1414					1.126	-0.1093	-0.05012	-0.3615	-0.1865																						20.3	0.2332	0.1584	0.09934	0.02659	0.67667	-0.00132	1e-05	-0.00057	-0.00061
1.127	-0.05168	-0.1381					1.127	-0.1102	-0.04894	-0.3611	-0.1875																						20.4	0.2335	0.1595	0.09928	0.02669	0.68	-0.00136	4e-05	-0.00061	-0.00057
1.128	-0.04767	-0.1411					1.128	-0.1115	-0.04752	-0.3547	-0.1848																						20.5	0.2333	0.1583	0.09934	0.0266	0.68333	-0.00141	7e-05	-0.00066	-0.00055
1.129	-0.04428	-0.1397					1.129	-0.1093	-0.04068	-0.3539	-0.1823																						20.6	0.2335	0.1596	0.0993	0.02671	0.68667	-0.00147	8e-05	-0.0007	-0.00054
1.13	-0.03815	-0.1291					1.13	-0.1066	-0.04375	-0.3565	-0.1845																						20.7	0.2333	0.1583	0.09934	0.02661	0.69	-0.00151	9e-05	-0.00072	-0.00056
1.131	-0.03508	-0.1278					1.131	-0.1077	-0.04477	-0.3502	-0.1847																						20.8	0.2336	0.1596	0.0993	0.02672	0.69333	-0.00156	0.0001	-0.00073	-0.00058
1.132	-0.03201	-0.1279					1.132	-0.1064	-0.04123	-0.3465	-0.1835																						20.9	0.2334	0.1584	0.09934	0.02663	0.69667	-0.0016	0.00011	-0.00072	-0.00059
1.133	-0.02588	-0.1288					1.133	-0.1072	-0.04083	-0.3446	-0.1845																						21	0.2337	0.1595	0.09931	0.02673	0.7	-0.00163	0.00012	-0.00071	-0.0006
1.134	-0.02108	-0.1288					1.134	-0.1091	-0.03895	-0.3485	-0.1834																						21.1	0.2335	0.1584	0.09934	0.02664	0.70333	-0.00164	0.00014	-0.00067	-0.0006
1.135	-0.01841	-0.1378					1.135	-0.1053	-0.03352	-0.3502	-0.184																						21.2	0.2337	0.1596	0.09933	0.02674	0.70667	-0.00163	0.00017	-0.00063	-0.00059
1.136	-0.01424	-0.1415					1.136	-0.1074	-0.03525	-0.3423	-0.1832																						21.3	0.2335	0.1584	0.09934	0.02666	0.71	-0.0016	0.0002	-0.00059	-0.00058
1.137	-0.00857	-0.134					1.137	-0.1094	-0.03265	-0.3393	-0.1858																						21.4	0.2337	0.1596	0.09936	0.02676	0.71333	-0.00156	0.00023	-0.00054	-0.00055
1.138	-0.00535	-0.1372					1.138	-0.1057	-0.02911	-0.3411	-0.1838																						21.5	0.2335	0.1585	0.09934	0.02667	0.71667	-0.00151	0.00025	-0.00049	-0.00052
1.139	0.000236	-0.1274					1.139	-0.1054	-0.02943	-0.3353	-0.1858																						21.6	0.2337	0.1597	0.09935	0.02678	0.72	-0.00146	0.00026	-0.00046	-0.00049
1.14	0.00323	-0.1295					1.14	-0.1037	-0.03171	-0.3388	-0.1843																						21.7	0.2335	0.1585	0.09934	0.02668	0.72333	-0.0014	0.00026	-0.00044	-0.00046
1.141	0.00629	-0.1246					1.141	-0.1076	-0.02431	-0.3333	-0.184																						21.8	0.2337	0.1596	0.09937	0.02678	0.72667	-0.00135	0.00024	-0.00043	-0.00044
1.142	0.01133	-0.1298					1.142	-0.105	-0.02423	-0.3282	-0.1858																						21.9	0.2335	0.1585	0.09934	0.02669	0.73	-0.00131	0.0002	-0.00044	-0.00043
1.143	0.01872	-0.1238					1.143	-0.09858	-0.02415	-0.3238	-0.186																						22	0.2338	0.1596	0.09938	0.0268	0.73333	-0.00127	0.00013	-0.00046	-0.00044
1.144	0.02006	-0.1194					1.144	-0.09693	-0.02093	-0.3286	-0.1808																						22.1	0.2335	0.1585	0.09934	0.0267	0.73667	-0.00125	6e-05	-0.00048	-0.00046
1.145	0.02493	-0.1245					1.145	-0.1001	-0.01959	-0.3273	-0.1795																						22.2	0.2338	0.1597	0.0994	0.02682	0.74	-0.00124	-3e-05	-0.0005	-0.0005
1.146	0.03091	-0.1256					1.146	-0.09851	-0.0214	-0.3245	-0.1814																						22.3	0.2335	0.1586	0.09935	0.02673	0.74333	-0.00123	-0.00012	-0.00051	-0.00056
1.147	0.03335	-0.1221					1.147	-0.09788	-0.01456	-0.3227	-0.1814																						22.4	0.2338	0.1596	0.09941	0.02684	0.74667	-0.00124	-0.00021	-0.00052	-0.00064
1.148	0.03783	-0.1236					1.148	-0.09725	-0.01298	-0.3175	-0.1798																						22.5	0.2335	0.1587	0.09935	0.02672	0.75	-0.00127	-0.00028	-0.00053	-0.00073
1.149	0.04436	-0.1221					1.149	-0.1004	-0.0144	-0.3205	-0.1828																						22.6	0.2339	0.1596	0.09943	0.02685	0.75333	-0.00131	-0.00033	-0.00053	-0.00085
1.15	0.04727	-0.1224					1.15	-0.09733	-0.0085	-0.318	-0.1798																						22.7	0.2335	0.1587	0.09936	0.02674	0.75667	-0.00138	-0.00037	-0.00053	-0.00096
1.151	0.05144	-0.1219					1.151	-0.1043	-0.00866	-0.3098	-0.1804																						22.8	0.2339	0.1597	0.09944	0.02685	0.76	-0.00145	-0.00039	-0.00053	-0.00105
1.152	0.05852	-0.1249					1.152	-0.1009	-0.0133	-0.3079	-0.1847																						22.9	0.2336	0.1588	0.09936	0.02675	0.76333	-0.00154	-0.00039	-0.00054	-0.00113
1.153	0.05978	-0.1215					1.153	-0.1003	-0.00582	-0.3081	-0.1804																						23	0.2339	0.1597	0.09946	0.02685	0.76667	-0.00162	-0.00037	-0.00054	-0.00118
1.154	0.0634	-0.1248					1.154	-0.1002	-0.00157	-0.3045	-0.1792																						23.1	0.2336	0.1588	0.09937	0.02676	0.77	-0.00171	-0.00033	-0.00054	-0.00119
1.155	0.07205	-0.117					1.155	-0.1022	-0.00244	-0.3044	-0.1809																						23.2	0.2339	0.1597	0.09949	0.02687	0.77333	-0.00179	-0.00028	-0.00052	-0.00117
1.156	0.07473	-0.1222					1.156	-0.09481	0.00283	-0.3031	-0.178																						23.3	0.2336	0.1589	0.09938	0.02678	0.77667	-0.00187	-0.00021	-0.00049	-0.00113
1.157	0.07716	-0.1186					1.157	-0.09166	0.00338	-0.3028	-0.1807																						23.4	0.234	0.1597	0.09951	0.02688	0.78	-0.00195	-0.00014	-0.00045	-0.00107
1.158	0.08385	-0.1175					1.158	-0.08969	0.00519	-0.2954	-0.1774																						23.5	0.2336	0.1589	0.09939	0.02679	0.78333	-0.00203	-8e-05	-0.00038	-0.001
1.159	0.08786	-0.1177					1.159	-0.0915	0.01117	-0.2935	-0.181																						23.6	0.234	0.1597	0.09953	0.0269	0.78667	-0.0021	-2e-05	-0.00031	-0.00094
1.16	0.09431	-0.1202					1.16	-0.09024	0.01086	-0.2943	-0.1777																						23.7	0.2337	0.159	0.0994	0.0268	0.79	-0.00216	1e-05	-0.00025	-0.00087
1.161	0.09785	-0.1173					1.161	-0.0904	0.00881	-0.2968	-0.1777																						23.8	0.234	0.1597	0.09955	0.0269	0.79333	-0.00222	3e-05	-0.00018	-0.0008
1.162	0.1008	-0.1164					1.162	-0.09552	0.01377	-0.2892	-0.1783																						23.9	0.2337	0.1591	0.0994	0.02681	0.79667	-0.00225	4e-05	-0.00012	-0.00073
1.163	0.1071	-0.1177					1.163	-0.09788	0.01503	-0.2863	-0.1758																						24	0.2341	0.1597	0.09955	0.02692	0.8	-0.00226	3e-05	-7e-05	-0.00064
1.164	0.1133	-0.1175					1.164	-0.09945	0.01526	-0.2875	-0.1753																						24.1	0.2338	0.1591	0.0994	0.02682	0.80333	-0.00226	3e-05	-1e-05	-0.00058
1.165	0.1152	-0.1151					1.165	-0.08993	0.02093	-0.2828	-0.1751																						24.2	0.2341	0.1597	0.09956	0.02693	0.80667	-0.00225	3e-05	4e-05	-0.00052
1.166	0.1214	-0.1141					1.166	-0.09032	0.02085	-0.2771	-0.173																						24.3	0.2338	0.1592	0.0994	0.02683	0.81	-0.00225	3e-05	0.0001	-0.00049
1.167	0.1284	-0.1165					1.167	-0.08725	0.0214	-0.2824	-0.1738																						24.4	0.2342	0.1598	0.09958	0.02693	0.81333	-0.00227	3e-05	0.00015	-0.00047
1.168	0.1303	-0.1142					1.168	-0.09048	0.02856	-0.277	-0.1767																						24.5	0.2338	0.1592	0.09942	0.02684	0.81667	-0.0023	3e-05	0.00018	-0.00046
1.169	0.1354	-0.117					1.169	-0.08718	0.02809	-0.2762	-0.1765																						24.6	0.2342	0.1597	0.09958	0.02695	0.82	-0.00236	2e-05	0.00019	-0.00047
1.17	0.1436	-0.112					1.17	-0.08419	0.0284	-0.2716	-0.174																						24.7	0.2339	0.1593	0.09941	0.02685	0.82333	-0.00242	0	0.00017	-0.00048
1.171	0.1471	-0.1197					1.171	-0.08332	0.03289	-0.2773	-0.1754																						24.8	0.2343	0.1597	0.09962	0.02696	0.82667	-0.00249	-2e-05	0.00012	-0.00049
1.172	0.1501	-0.1139					1.172	-0.08607	0.03509	-0.2741	-0.1773																						24.9	0.234	0.1594	0.09941	0.02686	0.83	-0.00256	-5e-05	7e-05	-0.0005
1.173	0.1555	-0.1095					1.173	-0.08088	0.03021	-0.2658	-0.175																						25	0.2343	0.1597	0.09964	0.02697	0.83333	-0.00261	-9e-05	0	-0.00051
1.174	0.1609	-0.1125					1.174	-0.09009	0.04028	-0.264	-0.1769																						25.1	0.234	0.1594	0.09941	0.02687	0.83667	-0.00265	-0.00012	-8e-05	-0.00053
1.175	0.1635	-0.1244					1.175	-0.08867	0.04304	-0.2661	-0.1747																						25.2	0.2343	0.1597	0.09966	0.02697	0.84	-0.00269	-0.00015	-0.00016	-0.00055
1.176	0.1701	-0.1125					1.176	-0.08308	0.04312	-0.2655	-0.1718																						25.3	0.234	0.1595	0.09941	0.02688	0.84333	-0.00273	-0.00019	-0.00024	-0.00057
1.177	0.176	-0.1091					1.177	-0.08395	0.04792	-0.2579	-0.1694																						25.4	0.2344	0.1597	0.09967	0.02699	0.84667	-0.00276	-0.00022	-0.00031	-0.00059
1.178	0.1794	-0.1081					1.178	-0.08482	0.04957	-0.2532	-0.1673																						25.5	0.2341	0.1596	0.09943	0.02689	0.85	-0.00278	-0.00027	-0.00037	-0.00059
1.179	0.1848	-0.1023					1.179	-0.09253	0.05012	-0.2508	-0.1708																						25.6	0.2344	0.1597	0.09968	0.027	0.85333	-0.00278	-0.00032	-0.00044	-0.00061
1.18	0.1902	-0.1086					1.18	-0.08899	0.05452	-0.2493	-0.1693																						25.7	0.234	0.1595	0.09944	0.0269	0.85667	-0.00275	-0.00037	-0.00049	-0.00064
1.181	0.1924	-0.1102					1.181	-0.08293	0.05091	-0.2419	-0.1673																						25.8	0.2344	0.1597	0.09969	0.027	0.86	-0.00269	-0.00043	-0.00053	-0.00066
1.182	0.2002	-0.1018					1.182	-0.08222	0.0561	-0.2408	-0.1681																						25.9	0.234	0.1597	0.09945	0.02691	0.86333	-0.00262	-0.00049	-0.00056	-0.00068
1.183	0.2067	-0.1049					1.183	-0.07443	0.06105	-0.2368	-0.1676																						26	0.2344	0.1597	0.0997	0.02702	0.86667	-0.00253	-0.00054	-0.00058	-0.00069
1.184	0.2097	-0.1019					1.184	-0.08718	0.06703	-0.2354	-0.1694																						26.1	0.234	0.1597	0.09945	0.02692	0.87	-0.00244	-0.00058	-0.00058	-0.00067
1.185	0.2158	-0.1012					1.185	-0.07301	0.06711	-0.2332	-0.1684																						26.2	0.2343	0.1597	0.09972	0.02702	0.87333	-0.00237	-0.00062	-0.00056	-0.00065
1.186	0.2225	-0.1073					1.186	-0.07852	0.07183	-0.2283	-0.1656																						26.3	0.234	0.1597	0.09947	0.02693	0.87667	-0.00232	-0.00065	-0.00053	-0.00061
1.187	0.2248	-0.1129					1.187	-0.07427	0.06987	-0.228	-0.1662																						26.4	0.2343	0.1597	0.09973	0.02703	0.88	-0.00231	-0.00067	-0.00048	-0.00056
1.188	0.2321	-0.1005					1.188	-0.07136	0.06955	-0.2308	-0.1657																						26.5	0.234	0.1598	0.09949	0.02693	0.88333	-0.00233	-0.0007	-0.00041	-0.00051
1.189	0.2375	-0.1034					1.189	-0.07081	0.07789	-0.2271	-0.1629																						26.6	0.2344	0.1597	0.09974	0.02704	0.88667	-0.00237	-0.00073	-0.00032	-0.00047
1.19	0.2431	-0.1042					1.19	-0.0738	0.0775	-0.2207	-0.1635																						26.7	0.234	0.1599	0.0995	0.02695	0.89	-0.00243	-0.00076	-0.00022	-0.00044
1.191	0.2503	-0.09607					1.191	-0.06373	0.076	-0.2165	-0.1645																						26.8	0.2343	0.1596	0.09975	0.02705	0.89333	-0.00249	-0.00078	-0.00012	-0.00041
1.192	0.2547	-0.09685					1.192	-0.06751	0.08269	-0.2135	-0.1644																						26.9	0.234	0.16	0.09951	0.02695	0.89667	-0.00256	-0.00082	-3e-05	-0.00038
1.193	0.2578	-0.09819					1.193	-0.08135	0.08529	-0.2141	-0.1617																						27	0.2343	0.1597	0.09975	0.02706	0.9	-0.00263	-0.00085	4e-05	-0.00035
1.194	0.2658	-0.09599					1.194	-0.07624	0.08269	-0.2101	-0.163																						27.1	0.234	0.16	0.09951	0.02696	0.90333	-0.00268	-0.00089	9e-05	-0.00032
1.195	0.2718	-0.1114					1.195	-0.06987	0.08434	-0.2086	-0.1633																						27.2	0.2343	0.1597	0.09976	0.02706	0.90667	-0.0027	-0.00092	0.00013	-0.00029
1.196	0.274	-0.09378					1.196	-0.06129	0.09119	-0.2045	-0.1603																						27.3	0.2341	0.1601	0.09953	0.02697	0.91	-0.00269	-0.00094	0.00014	-0.00028
1.197	0.2818	-0.09567					1.197	-0.05924	0.09292	-0.2021	-0.1644																						27.4	0.2344	0.1597	0.09977	0.02707	0.91333	-0.00266	-0.00097	0.00016	-0.00028
1.198	0.289	-0.09646					1.198	-0.06223	0.0978	-0.1956	-0.1631																						27.5	0.2341	0.1601	0.09953	0.02698	0.91667	-0.0026	-0.00098	0.00019	-0.0003
1.199	0.2939	-0.09615					1.199	-0.06601	0.1031	-0.1978	-0.1587																						27.6	0.2344	0.1597	0.09979	0.02708	0.92	-0.00252	-0.00099	0.00021	-0.00033
1.2	0.3005	-0.09363					1.2	-0.07569	0.1042	-0.191	-0.158																						27.7	0.2341	0.1601	0.09955	0.02699	0.92333	-0.00244	-0.00099	0.00024	-0.00036
1.201	0.3072	-0.09386					1.201	-0.06562	0.1113	-0.1889	-0.1577																						27.8	0.2343	0.1597	0.0998	0.02709	0.92667	-0.00237	-0.00098	0.00025	-0.00039
1.202	0.3118	-0.0893					1.202	-0.06263	0.1108	-0.187	-0.1618																						27.9	0.234	0.1602	0.09956	0.02701	0.93	-0.00231	-0.00095	0.00024	-0.00041
1.203	0.3194	-0.09921					1.203	-0.06286	0.1108	-0.1865	-0.1591																						28	0.2343	0.1597	0.09981	0.0271	0.93333	-0.00227	-0.00092	0.00024	-0.00042
1.204	0.3274	-0.09733					1.204	-0.06082	0.1161	-0.1798	-0.1519																						28.1	0.2341	0.1603	0.09957	0.02701	0.93667	-0.00224	-0.00088	0.00023	-0.00043
1.205	0.3301	-0.1057					1.205	-0.05806	0.1194	-0.1796	-0.1528																						28.2	0.2343	0.1597	0.09983	0.02712	0.94	-0.00222	-0.00084	0.00022	-0.00045
1.206	0.3382	-0.09717					1.206	-0.06019	0.1179	-0.1795	-0.1507																						28.3	0.2341	0.1602	0.09959	0.02702	0.94333	-0.00221	-0.0008	0.00023	-0.00046
1.207	0.3463	-0.09489					1.207	-0.06286	0.1247	-0.1683	-0.1498																						28.4	0.2344	0.1596	0.09984	0.02712	0.94667	-0.00219	-0.00077	0.00026	-0.00048
1.208	0.3505	-0.08285					1.208	-0.0572	0.1251	-0.1676	-0.1522																						28.5	0.2342	0.1603	0.0996	0.02702	0.95	-0.00217	-0.00074	0.00031	-0.0005
1.209	0.3573	-0.07671					1.209	-0.05492	0.1249	-0.1689	-0.1526																						28.6	0.2343	0.1596	0.09985	0.02713	0.95333	-0.00217	-0.00072	0.00036	-0.00052
1.21	0.3659	-0.08773					1.21	-0.05917	0.1349	-0.1629	-0.1509																						28.7	0.2342	0.1603	0.09963	0.02702	0.95667	-0.00216	-0.0007	0.0004	-0.00053
1.211	0.3699	-0.08883					1.211	-0.06452	0.1394	-0.1555	-0.1485																						28.8	0.2344	0.1597	0.09985	0.02713	0.96	-0.00217	-0.00068	0.00042	-0.00055
1.212	0.3772	-0.08183					1.212	-0.05806	0.1371	-0.1532	-0.1488																						28.9	0.2342	0.1604	0.09964	0.02703	0.96333	-0.00219	-0.00065	0.00042	-0.00057
1.213	0.3854	-0.08426					1.213	-0.04823	0.1459	-0.1481	-0.1526																						29	0.2344	0.1596	0.09985	0.02713	0.96667	-0.00222	-0.00063	0.00041	-0.00061
1.214	0.3901	-0.08017					1.214	-0.04784	0.1424	-0.1481	-0.1432																						29.1	0.2342	0.1604	0.09963	0.02702	0.97	-0.00224	-0.00062	0.00039	-0.00065
1.215	0.3968	-0.08419					1.215	-0.04524	0.1448	-0.1471	-0.1426																						29.2	0.2344	0.1596	0.09984	0.02713	0.97333	-0.00227	-0.00063	0.00035	-0.00067
1.216	0.4072	-0.08875					1.216	-0.04894	0.153	-0.1398	-0.1457																						29.3	0.2342	0.1604	0.09964	0.02703	0.97667	-0.0023	-0.00065	0.0003	-0.00071
1.217	0.4124	-0.07844					1.217	-0.04917	0.1582	-0.1352	-0.1441																						29.4	0.2344	0.1596	0.09984	0.02712	0.98	-0.00235	-0.00068	0.00024	-0.00073
1.218	0.4196	-0.07813					1.218	-0.04288	0.1573	-0.1374	-0.1399																						29.5	0.2342	0.1605	0.09964	0.02702	0.98333	-0.00241	-0.00073	0.00019	-0.00073
1.219	0.4283	-0.07734					1.219	-0.0465	0.1649	-0.125	-0.145																						29.6	0.2344	0.1595	0.09985	0.02712	0.98667	-0.00248	-0.00078	0.00013	-0.00072
1.22	0.4339	-0.07498					1.22	-0.04878	0.1685	-0.1217	-0.1397																						29.7	0.2342	0.1606	0.09967	0.02702	0.99	-0.00256	-0.00084	7e-05	-0.0007
1.221	0.4415	-0.08316					1.221	-0.0443	0.1712	-0.1208	-0.1389																						29.8	0.2344	0.1595	0.09984	0.02711	0.99333	-0.00266	-0.00089	2e-05	-0.00068
1.222	0.4514	-0.07451					1.222	-0.04477	0.1775	-0.1108	-0.1363																						29.9	0.2342	0.1604	0.09966	0.02702	0.99667	-0.00276	-0.00093	-4e-05	-0.00063
1.223	0.4561	-0.07183					1.223	-0.04477	0.1809	-0.1042	-0.1327																						30	0.2344	0.1596	0.09984	0.02712	1	-0.00286	-0.00096	-0.0001	-0.00061
1.224	0.4647	-0.0823					1.224	-0.04099	0.1806	-0.1016	-0.1329																						30.1	0.2343	0.1604	0.09967	0.02701	1.00333	-0.00295	-0.001	-0.00016	-0.00059
1.225	0.476	-0.07577					1.225	-0.04249	0.1854	-0.1042	-0.1329																						30.2	0.2344	0.1595	0.09984	0.02711	1.00667	-0.00302	-0.00102	-0.00022	-0.00057
1.226	0.4805	-0.06593					1.226	-0.04154	0.1869	-0.09528	-0.1325																						30.3	0.2343	0.1605	0.09967	0.02702	1.01	-0.00309	-0.00105	-0.00028	-0.00054
1.227	0.488	-0.06821					1.227	-0.03682	0.1911	-0.09921	-0.13																						30.4	0.2345	0.1595	0.09983	0.02711	1.01333	-0.00313	-0.00107	-0.00031	-0.00055
1.228	0.4987	-0.07175					1.228	-0.0406	0.1971	-0.09024	-0.1283																						30.5	0.2344	0.1606	0.09967	0.02701	1.01667	-0.00315	-0.00108	-0.00033	-0.00057
1.229	0.5043	-0.06318					1.229	-0.03816	0.2035	-0.07939	-0.1278																						30.6	0.2345	0.1595	0.09981	0.0271	1.02	-0.00315	-0.00109	-0.00033	-0.00061
1.23	0.5132	-0.06231					1.23	-0.03714	0.2043	-0.07364	-0.1269																						30.7	0.2344	0.1605	0.09966	0.02702	1.02333	-0.00314	-0.00108	-0.0003	-0.00065
1.231	0.5247	-0.06617					1.231	-0.03643	0.2131	-0.07223	-0.1241																						30.8	0.2345	0.1594	0.09981	0.0271	1.02667	-0.00312	-0.00106	-0.00027	-0.00072
1.232	0.5297	-0.06538					1.232	-0.03651	0.2184	-0.06648	-0.1228																						30.9	0.2345	0.1606	0.09967	0.02702	1.03	-0.00311	-0.00102	-0.00023	-0.00079
1.233	0.5368	-0.0657					1.233	-0.03517	0.2203	-0.06499	-0.1193																						31	0.2345	0.1594	0.0998	0.0271	1.03333	-0.0031	-0.00099	-0.00019	-0.00086
1.234	0.5498	-0.06609					1.234	-0.02927	0.2275	-0.05987	-0.1197																						31.1	0.2344	0.1607	0.09967	0.02702	1.03667	-0.0031	-0.00095	-0.00016	-0.00093
1.235	0.5571	-0.06428					1.235	-0.02958	0.2327	-0.05185	-0.119																						31.2	0.2345	0.1593	0.09978	0.0271	1.04	-0.0031	-0.00091	-0.00012	-0.00098
1.236	0.5643	-0.05767					1.236	-0.02486	0.2281	-0.04713	-0.1219																						31.3	0.2344	0.1606	0.09967	0.02703	1.04333	-0.0031	-0.00087	-9e-05	-0.00103
1.237	0.5763	-0.05413					1.237	-0.02801	0.2383	-0.04351	-0.1174																						31.4	0.2344	0.1594	0.09978	0.0271	1.04667	-0.00309	-0.00084	-5e-05	-0.00107
1.238	0.5825	-0.05618					1.238	-0.02911	0.2431	-0.03847	-0.1142																						31.5	0.2344	0.1606	0.09968	0.02704	1.05	-0.00308	-0.00082	0	-0.0011
1.239	0.5906	-0.05924					1.239	-0.02195	0.2462	-0.0299	-0.1149																						31.6	0.2344	0.1593	0.09978	0.02711	1.05333	-0.00305	-0.0008	5e-05	-0.00111
1.24	0.6037	-0.05256					1.24	-0.02478	0.257	-0.03186	-0.1109																						31.7	0.2343	0.1607	0.09969	0.02705	1.05667	-0.00302	-0.00078	0.00011	-0.0011
1.241	0.6121	-0.04957					1.241	-0.02038	0.2597	-0.01841	-0.1083																						31.8	0.2343	0.1593	0.09977	0.02711	1.06	-0.00298	-0.00075	0.00017	-0.00108
1.242	0.6195	-0.0535					1.242	-0.01558	0.2598	-0.0096	-0.1057																						31.9	0.2343	0.1605	0.0997	0.02706	1.06333	-0.00295	-0.00071	0.00021	-0.00104
1.243	0.6308	-0.0513					1.243	-0.01699	0.2685	-0.0129	-0.1054																						32	0.2343	0.1594	0.09977	0.02713	1.06667	-0.00293	-0.00066	0.00024	-0.00099
1.244	0.6384	-0.05681					1.244	-0.01652	0.274	-0.0033	-0.107																						32.1	0.2343	0.1606	0.09971	0.02706	1.07	-0.00293	-0.00062	0.00026	-0.00092
1.245	0.6472	-0.05484					1.245	-0.01164	0.2743	0.00779	-0.09929																						32.2	0.2343	0.1592	0.09977	0.02713	1.07333	-0.00294	-0.00058	0.00026	-0.00087
1.246	0.6588	-0.0476					1.246	-0.014	0.2831	0.01149	-0.09803																						32.3	0.2343	0.1608	0.09972	0.02707	1.07667	-0.00298	-0.00056	0.00025	-0.00082
1.247	0.6688	-0.04186					1.247	-0.01511	0.2906	0.01613	-0.09677																						32.4	0.2342	0.1591	0.09976	0.02714	1.08	-0.00301	-0.00054	0.00024	-0.00077
1.248	0.6755	-0.03926					1.248	-0.01101	0.29	0.02589	-0.09772																						32.5	0.2343	0.1606	0.09973	0.02707	1.08333	-0.00305	-0.00054	0.00024	-0.00072
1.249	0.6882	-0.03792					1.249	-0.01385	0.3039	0.02793	-0.0941																						32.6	0.2342	0.1592	0.09976	0.02715	1.08667	-0.00307	-0.00053	0.00025	-0.00067
1.25	0.6999	-0.03816					1.25	-0.00795	0.3127	0.03186	-0.09174																						32.7	0.2343	0.1606	0.09974	0.02709	1.09	-0.00309	-0.00052	0.00026	-0.00062
1.251	0.7075	-0.04264					1.251	-0.0118	0.3123	0.04603	-0.0882																						32.8	0.2342	0.1592	0.09976	0.02716	1.09333	-0.00311	-0.0005	0.00028	-0.00058
1.252	0.7214	-0.03855					1.252	-0.00598	0.3198	0.05169	-0.09024																						32.9	0.2343	0.1606	0.09975	0.02709	1.09667	-0.00311	-0.00047	0.00029	-0.00054
1.253	0.7328	-0.03533					1.253	-0.01204	0.3259	0.0557	-0.08812																						33	0.2342	0.1593	0.09975	0.02718	1.1	-0.00311	-0.00045	0.00029	-0.00051
1.254	0.7401	-0.04099					1.254	-0.00504	0.3244	0.06334	-0.08222																						33.1	0.2343	0.1606	0.09976	0.0271	1.10333	-0.00311	-0.00041	0.00028	-0.00049
1.255	0.7541	-0.02589					1.255	-0.00677	0.3417	0.06924	-0.08096																						33.2	0.2343	0.1592	0.09975	0.02718	1.10667	-0.0031	-0.00038	0.00026	-0.00048
1.256	0.7658	-0.01991					1.256	-0.00181	0.3514	0.07821	-0.08065																						33.3	0.2343	0.1607	0.09976	0.02711	1.11	-0.00308	-0.00034	0.00023	-0.00048
1.257	0.7734	-0.02856					1.257	-0.00551	0.3465	0.08962	-0.07663																						33.4	0.2343	0.1592	0.09974	0.02719	1.11333	-0.00306	-0.00029	0.00017	-0.00047
1.258	0.7872	-0.02227					1.258	-0.000236	0.363	0.09308	-0.07183																						33.5	0.2344	0.1605	0.09978	0.02711	1.11667	-0.00302	-0.00023	0.00012	-0.00047
1.259	0.8003	-0.02329					1.259	0.01408	0.3725	0.09638	-0.07168																						33.6	0.2342	0.1593	0.09974	0.0272	1.12	-0.003	-0.00017	6e-05	-0.00048
1.26	0.8083	-0.02116					1.26	0.01377	0.3729	0.1107	-0.07089																						33.7	0.2344	0.1606	0.09977	0.02712	1.12333	-0.00298	-0.00011	1e-05	-0.0005
1.261	0.8224	-0.02116					1.261	0.00598	0.3873	0.1183	-0.06877																						33.8	0.2342	0.1592	0.09973	0.0272	1.12667	-0.00297	-6e-05	-3e-05	-0.00053
1.262	0.835	-0.01432					1.262	0.01157	0.3988	0.1272	-0.0668																						33.9	0.2344	0.1607	0.09978	0.02713	1.13	-0.00297	-4e-05	-5e-05	-0.00055
1.263	0.8444	-0.01463					1.263	0.01314	0.4021	0.1371	-0.06255																						34	0.2343	0.1592	0.09972	0.02722	1.13333	-0.00298	-3e-05	-6e-05	-0.00057
1.264	0.8572	-0.0129					1.264	0.01463	0.4157	0.1359	-0.05657																						34.1	0.2344	0.1606	0.09979	0.02714	1.13667	-0.00298	-6e-05	-6e-05	-0.00058
1.265	0.872	-0.00866					1.265	0.02486	0.4237	0.1493	-0.0557																						34.2	0.2343	0.1592	0.09972	0.02722	1.14	-0.003	-9e-05	-6e-05	-0.0006
1.266	0.8809	-0.00921					1.266	0.02864	0.4261	0.165	-0.05563																						34.3	0.2344	0.1607	0.0998	0.02715	1.14333	-0.00301	-0.00014	-6e-05	-0.00059
1.267	0.896	-0.01054					1.267	0.02699	0.4408	0.1681	-0.05122																						34.4	0.2342	0.1591	0.09973	0.02724	1.14667	-0.00302	-0.00019	-5e-05	-0.00058
1.268	0.9099	-0.0085					1.268	0.01857	0.45	0.1725	-0.05114																						34.5	0.2345	0.1605	0.09983	0.02715	1.15	-0.00304	-0.00024	-4e-05	-0.00057
1.269	0.9175	-0.00283					1.269	0.02415	0.4544	0.1929	-0.04618																						34.6	0.2343	0.1593	0.09973	0.02724	1.15333	-0.00305	-0.00028	-1e-05	-0.00055
1.27	0.9327	0.00456					1.27	0.03596	0.4683	0.2026	-0.04123																						34.7	0.2345	0.1605	0.09983	0.02716	1.15667	-0.00306	-0.00032	1e-05	-0.00053
1.271	0.9483	0.00134					1.271	0.0391	0.4752	0.2118	-0.0395																						34.8	0.2343	0.1592	0.09973	0.02725	1.16	-0.00306	-0.00035	4e-05	-0.00051
1.272	0.9564	0.00944					1.272	0.04257	0.4831	0.2205	-0.03879																						34.9	0.2345	0.1606	0.09985	0.02717	1.16333	-0.00305	-0.00037	6e-05	-0.00048
1.273	0.9739	0.00511					1.273	0.04485	0.4985	0.2309	-0.04257																						35	0.2343	0.1592	0.09973	0.02726	1.16667	-0.00303	-0.00038	7e-05	-0.00046
1.274	0.9894	0.01526					1.274	0.0439	0.5127	0.2423	-0.0343																						35.1	0.2345	0.1605	0.09986	0.02718	1.17	-0.003	-0.00038	7e-05	-0.00043
1.275	0.9998	0.02093					1.275	0.04367	0.5168	0.253	-0.02856																						35.2	0.2343	0.1593	0.09973	0.02727	1.17333	-0.00296	-0.00035	6e-05	-0.00042
1.276	1.016	0.02258					1.276	0.05358	0.5278	0.2705	-0.02596																						35.3	0.2345	0.1605	0.09988	0.02718	1.17667	-0.00292	-0.00032	4e-05	-0.00041
1.277	1.032	0.0262					1.277	0.05626	0.5412	0.2746	-0.02415																						35.4	0.2342	0.1592	0.09974	0.02728	1.18	-0.00289	-0.00027	3e-05	-0.00042
1.278	1.041	0.02636					1.278	0.0561	0.5447	0.2847	-0.02132																						35.5	0.2345	0.1605	0.09989	0.0272	1.18333	-0.00286	-0.00022	1e-05	-0.00044
1.279	1.059	0.02943					1.279	0.04972	0.5634	0.2961	-0.01692																						35.6	0.2343	0.1592	0.09974	0.02729	1.18667	-0.00284	-0.00017	1e-05	-0.00047
1.28	1.077	0.03029					1.28	0.05413	0.5773	0.3184	-0.01164																						35.7	0.2345	0.1605	0.09991	0.0272	1.19	-0.00283	-0.00012	0	-0.0005
1.281	1.087	0.02762					1.281	0.06806	0.5826	0.3263	-0.01117																						35.8	0.2343	0.1591	0.09975	0.0273	1.19333	-0.00282	-9e-05	2e-05	-0.00054
1.282	1.104	0.03714					1.282	0.06703	0.5978	0.3404	-0.00866																						35.9	0.2346	0.1606	0.09993	0.02721	1.19667	-0.00281	-7e-05	5e-05	-0.00058
1.283	1.122	0.04461					1.283	0.07349	0.6138	0.3624	-0.01141																						36	0.2343	0.1592	0.09976	0.0273	1.2	-0.00281	-7e-05	9e-05	-0.00061
1.284	1.134	0.04382					1.284	0.06436	0.6119	0.3714	-0.00409																						36.1	0.2346	0.1606	0.09994	0.02722	1.20333	-0.00281	-6e-05	0.00014	-0.00063
1.285	1.148	0.04461					1.285	0.08395	0.6367	0.3873	0.00386																						36.2	0.2343	0.1592	0.09977	0.02731	1.20667	-0.00283	-7e-05	0.00018	-0.00065
1.286	1.166	0.04847					1.286	0.08214	0.6579	0.4016	0.00244																						36.3	0.2347	0.1606	0.09996	0.02722	1.21	-0.00288	-7e-05	0.00021	-0.00066
1.287	1.177	0.05028					1.287	0.09386	0.6648	0.4142	0.00677																						36.4	0.2344	0.1593	0.09979	0.02733	1.21333	-0.00298	-8e-05	0.00023	-0.00066
1.288	1.195	0.05476					1.288	0.08883	0.6855	0.4271	0.00968																						36.5	0.2347	0.1605	0.09998	0.02723	1.21667	-0.00308	-8e-05	0.00025	-0.00066
1.289	1.216	0.06184					1.289	0.09827	0.6939	0.4395	0.01377																						36.6	0.2343	0.1593	0.09979	0.02733	1.22	-0.00322	-8e-05	0.00026	-0.00065
1.29	1.227	0.06483					1.29	0.09937	0.7091	0.4511	0.02069																						36.7	0.2347	0.1606	0.09999	0.02725	1.22333	-0.00337	-8e-05	0.00028	-0.00062
1.291	1.244	0.06955					1.291	0.1053	0.7292	0.4797	0.02219																						36.8	0.2343	0.1593	0.0998	0.02734	1.22667	-0.00351	-7e-05	0.00032	-0.00058
1.292	1.268	0.0712					1.292	0.1045	0.7452	0.4985	0.02533																						36.9	0.2347	0.1605	0.1	0.02725	1.23	-0.00365	-6e-05	0.00036	-0.00053
1.293	1.282	0.07962					1.293	0.112	0.7544	0.5055	0.02848																						37	0.2343	0.1594	0.09982	0.02736	1.23333	-0.00377	-5e-05	0.00041	-0.00048
1.294	1.299	0.08623					1.294	0.1238	0.7817	0.5371	0.0288																						37.1	0.2347	0.1605	0.1	0.02726	1.23667	-0.00386	-4e-05	0.00047	-0.00044
1.295	1.323	0.08615					1.295	0.1278	0.8037	0.5553	0.03234																						37.2	0.2344	0.1594	0.09982	0.02736	1.24	-0.00394	-2e-05	0.00052	-0.00041
1.296	1.338	0.09048					1.296	0.1308	0.8098	0.5592	0.03485																						37.3	0.2348	0.1606	0.1	0.02727	1.24333	-0.004	0	0.00057	-0.0004
1.297	1.356	0.09339					1.297	0.1302	0.8312	0.5891	0.04335																						37.4	0.2345	0.1594	0.09983	0.02737	1.24667	-0.00403	1e-05	0.00062	-0.0004
1.298	1.379	0.09552					1.298	0.143	0.8598	0.6141	0.04752																						37.5	0.2349	0.1605	0.1	0.02727	1.25	-0.00405	1e-05	0.00066	-0.00042
1.299	1.395	0.1076					1.299	0.1515	0.8707	0.6324	0.05264																						37.6	0.2346	0.1595	0.09982	0.02738	1.25333	-0.00403	1e-05	0.00069	-0.00044
1.3	1.411	0.113					1.3	0.1514	0.8945	0.6524	0.05358																						37.7	0.235	0.1604	0.1001	0.02729	1.25667	-0.00399	1e-05	0.0007	-0.00047
1.301	1.437	0.1102					1.301	0.1595	0.9219	0.6718	0.05177																						37.8	0.2346	0.1595	0.09983	0.02738	1.26	-0.00392	0	0.0007	-0.00051
1.302	1.455	0.1191					1.302	0.1606	0.939	0.6949	0.06137																						37.9	0.235	0.1605	0.1001	0.02729	1.26333	-0.00384	-2e-05	0.00068	-0.00054
1.303	1.473	0.1264					1.303	0.1659	0.9541	0.7218	0.06491																						38	0.2346	0.1595	0.09985	0.0274	1.26667	-0.00374	-4e-05	0.00066	-0.0006
1.304	1.5	0.1355					1.304	0.1663	0.9891	0.7516	0.06829																						38.1	0.235	0.1605	0.1001	0.0273	1.27	-0.00365	-8e-05	0.00064	-0.00067
1.305	1.519	0.1379					1.305	0.1821	1.007	0.7725	0.07412																						38.2	0.2346	0.1596	0.09986	0.0274	1.27333	-0.00357	-0.00012	0.00061	-0.00076
1.306	1.538	0.1515					1.306	0.1857	1.044	0.8009	0.07797																						38.3	0.235	0.1606	0.1001	0.02731	1.27667	-0.00349	-0.00017	0.00058	-0.00083
1.307	1.565	0.1552					1.307	0.195	1.081	0.8295	0.07797																						38.4	0.2346	0.1596	0.09987	0.02741	1.28	-0.00343	-0.00021	0.00053	-0.00091
1.308	1.585	0.1648					1.308	0.2027	1.101	0.8541	0.08474																						38.5	0.235	0.1605	0.1001	0.02732	1.28333	-0.0034	-0.00024	0.00048	-0.00098
1.309	1.604	0.1723					1.309	0.2141	1.14	0.8866	0.08788																						38.6	0.2347	0.1597	0.09988	0.02745	1.28667	-0.00338	-0.00027	0.00042	-0.00103
1.31	1.633	0.1751					1.31	0.2217	1.18	0.9176	0.09308																						38.7	0.235	0.1605	0.1001	0.02735	1.29	-0.00338	-0.00028	0.00039	-0.00108
1.311	1.656	0.1774					1.311	0.2223	1.208	0.9428	0.09764																						38.8	0.2346	0.1598	0.0999	0.02746	1.29333	-0.0034	-0.00028	0.00038	-0.00112
1.312	1.675	0.1867					1.312	0.2397	1.241	0.9801	0.09921																						38.9	0.235	0.1605	0.1001	0.02733	1.29667	-0.00343	-0.00029	0.0004	-0.00114
1.313	1.704	0.1983					1.313	0.2494	1.28	1.013	0.1017																						39	0.2347	0.1598	0.0999	0.02746	1.3	-0.00347	-0.0003	0.00044	-0.00114
1.314	1.728	0.2042					1.314	0.251	1.325	1.045	0.1073																						39.1	0.235	0.1605	0.1001	0.02735	1.30333	-0.00352	-0.0003	0.0005	-0.00112
1.315	1.75	0.2242					1.315	0.2485	1.369	1.092	0.1163																						39.2	0.2347	0.1598	0.0999	0.02746	1.30667	-0.00358	-0.00029	0.00056	-0.00108
1.316	1.782	0.2265					1.316	0.2661	1.421	1.128	0.1195																						39.3	0.235	0.1605	0.1001	0.02735	1.31	-0.00363	-0.00028	0.00061	-0.00102
1.317	1.81	0.2312					1.317	0.2821	1.461	1.17	0.1223																						39.4	0.2346	0.1599	0.09991	0.02746	1.31333	-0.00369	-0.00026	0.00065	-0.00095
1.318	1.834	0.2533					1.318	0.2902	1.508	1.217	0.1298																						39.5	0.235	0.1604	0.1001	0.02736	1.31667	-0.00374	-0.00024	0.00069	-0.00088
1.319	1.869	0.2522					1.319	0.3032	1.57	1.266	0.1286																						39.6	0.2346	0.1599	0.09992	0.02747	1.32	-0.00379	-0.00025	0.00074	-0.00081
1.32	1.896	0.2671					1.32	0.3214	1.617	1.311	0.1436																						39.7	0.235	0.1605	0.1001	0.02737	1.32333	-0.00382	-0.00027	0.00079	-0.00075
1.321	1.92	0.2867					1.321	0.3306	1.682	1.367	0.148																						39.8	0.2346	0.16	0.09991	0.02747	1.32667	-0.00384	-0.00031	0.00083	-0.0007
1.322	1.957	0.2909					1.322	0.3433	1.747	1.424	0.1568																						39.9	0.235	0.1605	0.1001	0.02738	1.33	-0.00385	-0.00036	0.00086	-0.00066
1.323	1.988	0.3035					1.323	0.3509	1.797	1.48	0.1626																						40	0.2346	0.16	0.09992	0.02748	1.33333	-0.00384	-0.0004	0.00089	-0.00063
1.324	2.016	0.3175					1.324	0.3651	1.881	1.546	0.1679																						40.1	0.235	0.1605	0.1001	0.02738	1.33667	-0.00382	-0.00041	0.0009	-0.00061
1.325	2.056	0.3283					1.325	0.3856	1.967	1.615	0.1716																						40.2	0.2347	0.1602	0.09992	0.02749	1.34	-0.00379	-0.00041	0.0009	-0.00061
1.326	2.092	0.3473					1.326	0.3966	2.032	1.685	0.1778																						40.3	0.235	0.1605	0.1001	0.02739	1.34333	-0.00377	-0.00039	0.00088	-0.00063
1.327	2.124	0.3681					1.327	0.4117	2.123	1.771	0.1814																						40.4	0.2347	0.1602	0.09993	0.0275	1.34667	-0.00374	-0.00035	0.00087	-0.00068
1.328	2.172	0.3746					1.328	0.4308	2.212	1.852	0.1914																						40.5	0.235	0.1605	0.1001	0.0274	1.35	-0.00371	-0.00031	0.00086	-0.00072
1.329	2.213	0.3918					1.329	0.4498	2.297	1.94	0.2025																						40.6	0.2347	0.1603	0.09993	0.02751	1.35333	-0.00369	-0.00025	0.00086	-0.00076
1.33	2.252	0.4127					1.33	0.465	2.411	2.045	0.2086																						40.7	0.235	0.1605	0.1001	0.02741	1.35667	-0.00369	-0.00019	0.00086	-0.00082
1.331	2.308	0.4228					1.331	0.4832	2.507	2.158	0.2157																						40.8	0.2347	0.1603	0.09994	0.02752	1.36	-0.0037	-0.00013	0.00087	-0.00088
1.332	2.363	0.4532					1.332	0.5091	2.606	2.278	0.2252																						40.9	0.235	0.1605	0.1001	0.02742	1.36333	-0.00372	-7e-05	0.00089	-0.00093
1.333	2.417	0.4808					1.333	0.5356	2.749	2.422	0.2316																						41	0.2347	0.1604	0.09994	0.02752	1.36667	-0.00375	-1e-05	0.00091	-0.00095
1.334	2.493	0.5082					1.334	0.5644	2.893	2.563	0.2434																						41.1	0.235	0.1605	0.1001	0.02742	1.37	-0.00379	3e-05	0.00094	-0.00097
1.335	2.572	0.5254					1.335	0.5894	3.016	2.7	0.2525																						41.2	0.2348	0.1605	0.09995	0.02753	1.37333	-0.00383	5e-05	0.00097	-0.00096
1.336	2.652	0.5471					1.336	0.6205	3.178	2.86	0.2619																						41.3	0.235	0.1605	0.1001	0.02743	1.37667	-0.00387	3e-05	0.00099	-0.00094
1.337	2.754	0.5799					1.337	0.6467	3.328	3.032	0.2711																						41.4	0.2347	0.1605	0.09995	0.02753	1.38	-0.0039	-4e-05	0.00102	-0.00093
1.338	2.869	0.6139					1.338	0.6791	3.492	3.218	0.2803																						41.5	0.235	0.1605	0.1001	0.02743	1.38333	-0.00393	-0.00014	0.00104	-0.00091
1.339	2.987	0.6384					1.339	0.7101	3.696	3.425	0.2888																						41.6	0.2347	0.1606	0.09995	0.02754	1.38667	-0.00396	-0.00025	0.00105	-0.00091
1.34	3.13	0.6762					1.34	0.7585	3.889	3.626	0.3019																						41.7	0.235	0.1605	0.1001	0.02744	1.39	-0.00398	-0.00036	0.00105	-0.00091
1.341	3.292	0.711					1.341	0.8015	4.106	3.847	0.3144																						41.8	0.2347	0.1606	0.09994	0.02755	1.39333	-0.00401	-0.00045	0.00105	-0.0009
1.342	3.452	0.7619					1.342	0.8489	4.362	4.099	0.3234																						41.9	0.235	0.1605	0.1001	0.02745	1.39667	-0.00405	-0.00053	0.00102	-0.00092
1.343	3.64	0.8076					1.343	0.8953	4.606	4.352	0.3337																						42	0.2347	0.1607	0.09994	0.02755	1.4	-0.0041	-0.00059	0.00098	-0.00093
1.344	3.844	0.8507					1.344	0.944	4.892	4.628	0.3481																						42.1	0.2351	0.1604	0.1001	0.02745	1.40333	-0.00415	-0.00062	0.00092	-0.00093
1.345	4.051	0.8953					1.345	1.001	5.216	4.929	0.3649																						42.2	0.2348	0.1608	0.09994	0.02756	1.40667	-0.00421	-0.00063	0.00087	-0.00093
1.346	4.286	0.9402					1.346	1.07	5.543	5.245	0.3783																						42.3	0.2351	0.1606	0.1001	0.02746	1.41	-0.00426	-0.00063	0.00082	-0.00094
1.347	4.541	0.994					1.347	1.132	5.919	5.593	0.3934																						42.4	0.2349	0.1609	0.09994	0.02756	1.41333	-0.0043	-0.00061	0.00078	-0.00096
1.348	4.797	1.057					1.348	1.202	6.332	5.984	0.4126																						42.5	0.2351	0.1605	0.1	0.02747	1.41667	-0.00434	-0.00058	0.00076	-0.00096
1.349	5.08	1.117					1.349	1.282	6.76	6.395	0.4303																						42.6	0.2349	0.1608	0.09993	0.02757	1.42	-0.00437	-0.00053	0.00075	-0.00097
1.35	5.388	1.182					1.35	1.357	7.263	6.858	0.4484																						42.7	0.2351	0.1605	0.1	0.02747	1.42333	-0.00439	-0.00046	0.00075	-0.00098
1.351	5.697	1.258					1.351	1.449	7.795	7.397	0.4692																						42.8	0.2349	0.1609	0.09994	0.02758	1.42667	-0.00442	-0.00039	0.00074	-0.001
1.352	6.039	1.336					1.352	1.553	8.373	7.982	0.4894																						42.9	0.2351	0.1605	0.1	0.02748	1.43	-0.00444	-0.00031	0.00073	-0.00099
1.353	6.423	1.43					1.353	1.661	9.026	8.665	0.5116																						43	0.2349	0.161	0.09991	0.02758	1.43333	-0.00446	-0.00025	0.00074	-0.00101
1.354	6.818	1.522					1.354	1.778	9.757	9.433	0.5341																						43.1	0.2351	0.1604	0.1	0.02749	1.43667	-0.00445	-0.0002	0.00074	-0.001
1.355	7.252	1.618					1.355	1.921	10.55	10.27	0.5649																						43.2	0.2349	0.161	0.09992	0.02759	1.44	-0.00443	-0.00017	0.00075	-0.00097
1.356	7.735	1.726					1.356	2.065	11.48	11.23	0.5932																						43.3	0.2351	0.1605	0.1	0.02749	1.44333	-0.0044	-0.00016	0.00077	-0.00095
1.357	8.225	1.845					1.357	2.23	12.49	12.35	0.6177																						43.4	0.2349	0.161	0.09993	0.0276	1.44667	-0.00435	-0.00016	0.00077	-0.00093
1.358	8.75	1.964					1.358	2.414	13.6	13.58	0.6567																						43.5	0.2351	0.1606	0.1	0.0275	1.45	-0.00431	-0.00016	0.00079	-0.00091
1.359	9.318	2.105					1.359	2.603	14.89	14.98	0.6977																						43.6	0.2349	0.1611	0.09995	0.02759	1.45333	-0.00428	-0.00016	0.00078	-0.00089
1.36	9.888	2.257					1.36	2.819	16.29	16.51	0.7367																						43.7	0.2352	0.1605	0.1	0.02751	1.45667	-0.00427	-0.00017	0.00076	-0.00088
1.361	10.49	2.41					1.361	3.043	17.81	18.2	0.7773																						43.8	0.2351	0.1611	0.09996	0.02761	1.46	-0.00427	-0.00018	0.00072	-0.00087
1.362	11.14	2.582					1.362	3.283	19.51	20.1	0.8257																						43.9	0.2352	0.1605	0.1	0.0275	1.46333	-0.00428	-0.00019	0.00067	-0.00085
1.363	11.8	2.761					1.363	3.557	21.25	22.15	0.883																						44	0.2351	0.1611	0.09998	0.02761	1.46667	-0.0043	-0.00022	0.00062	-0.00082
1.364	12.48	2.947					1.364	3.84	23.19	24.46	0.9378																						44.1	0.2352	0.1604	0.1	0.02751	1.47	-0.00432	-0.00025	0.00058	-0.00076
1.365	13.21	3.154					1.365	4.149	25.3	27.03	1																						44.2	0.235	0.1612	0.09998	0.02761	1.47333	-0.00435	-0.0003	0.00055	-0.00071
1.366	13.94	3.36					1.366	4.464	27.35	29.88	1.075																						44.3	0.2351	0.1604	0.09999	0.02752	1.47667	-0.00437	-0.00035	0.00054	-0.00064
1.367	14.7	3.568					1.367	4.826	29.47	32.97	1.15																						44.4	0.235	0.1613	0.09998	0.02762	1.48	-0.0044	-0.00039	0.00054	-0.00056
1.368	15.5	3.81					1.368	5.18	31.77	36.41	1.238																						44.5	0.2351	0.1603	0.09997	0.02752	1.48333	-0.00442	-0.00044	0.00055	-0.0005
1.369	16.29	4.049					1.369	5.577	33.99	40.16	1.336																						44.6	0.235	0.1613	0.09998	0.02762	1.48667	-0.00444	-0.00048	0.00056	-0.00044
1.37	17.09	4.294					1.37	5.998	36.17	44.29	1.448																						44.7	0.2351	0.1604	0.09996	0.02752	1.49	-0.00445	-0.00052	0.00057	-0.00038
1.371	17.93	4.565					1.371	6.417	38.41	48.76	1.58																						44.8	0.2349	0.1612	0.09999	0.02763	1.49333	-0.00444	-0.00056	0.00058	-0.00031
1.372	18.76	4.838					1.372	6.877	40.67	53.61	1.727																						44.9	0.235	0.1604	0.09995	0.02753	1.49667	-0.00442	-0.00059	0.00059	-0.00025
1.373	19.59	5.108					1.373	7.384	43.08	58.77	1.894																						45	0.2349	0.1612	0.09999	0.02763	1.5	-0.00439	-0.00061	0.00061	-0.00019
1.374	20.44	5.381					1.374	7.9	45.25	64.45	2.078																						45.1	0.2349	0.1604	0.09996	0.02753	1.50333	-0.00436	-0.00063	0.00064	-0.00011
1.375	21.29	5.682					1.375	8.448	47.49	70.28	2.283																						45.2	0.2348	0.1612	0.1	0.02763	1.50667	-0.00431	-0.00064	0.00068	-5e-05
1.376	22.13	5.988					1.376	9.02	49.74	76.22	2.52																						45.3	0.2349	0.1603	0.09995	0.02753	1.51	-0.00425	-0.00063	0.00071	-1e-05
1.377	23	6.3					1.377	9.61	52.05	83.15	2.788																						45.4	0.2348	0.1613	0.1	0.02763	1.51333	-0.0042	-0.00062	0.00074	0
1.378	23.86	6.611					1.378	10.25	54.18	89.82	3.093																						45.5	0.2348	0.1602	0.09995	0.02754	1.51667	-0.00414	-0.00062	0.00077	-3e-05
1.379	24.7	6.933					1.379	10.92	56.27	96.59	3.439																						45.6	0.2347	0.1613	0.1	0.02764	1.52	-0.00409	-0.00061	0.00078	-8e-05
1.38	25.55	7.292					1.38	11.63	58.63	103.5	3.84																						45.7	0.2348	0.1602	0.09995	0.02754	1.52333	-0.00403	-0.0006	0.00078	-0.00016
1.381	26.39	7.632					1.381	12.4	60.88	110.3	4.315																						45.8	0.2347	0.1614	0.1	0.02764	1.52667	-0.00398	-0.00059	0.00078	-0.00024
1.382	27.22	7.979					1.382	13.19	63.13	116.8	4.868																						45.9	0.2347	0.16	0.09995	0.02755	1.53	-0.00394	-0.00057	0.00079	-0.00034
1.383	28.07	8.352					1.383	14.01	65.22	123.6	5.514																						46	0.2347	0.1615	0.1001	0.02765	1.53333	-0.00391	-0.00055	0.00078	-0.00045
1.384	28.9	8.718					1.384	14.9	67.55	130.1	6.253																						46.1	0.2347	0.16	0.09995	0.02756	1.53667	-0.00389	-0.00052	0.00076	-0.00052
1.385	29.7	9.095					1.385	15.83	69.95	136.8	7.103																						46.2	0.2347	0.1615	0.1001	0.02765	1.54	-0.00387	-0.00049	0.00072	-0.0006
1.386	30.54	9.479					1.386	16.79	72.17	143.7	8.057																						46.3	0.2347	0.16	0.09995	0.02756	1.54333	-0.00385	-0.00045	0.00066	-0.00069
1.387	31.35	9.87					1.387	17.81	74.46	150.3	9.107																						46.4	0.2348	0.1617	0.1001	0.02766	1.54667	-0.00385	-0.00041	0.00059	-0.00078
1.388	32.14	10.27					1.388	18.9	76.75	157.7	10.25																						46.5	0.2347	0.1599	0.09996	0.02756	1.55	-0.00386	-0.00037	0.0005	-0.00085
1.389	32.95	10.68					1.389	20.01	79.28	165.4	11.5																						46.6	0.2348	0.1617	0.1001	0.02766	1.55333	-0.00388	-0.00035	0.00042	-0.00091
1.39	33.73	11.1					1.39	21.23	81.83	173.3	12.83																						46.7	0.2348	0.1599	0.09997	0.02757	1.55667	-0.00392	-0.00033	0.00034	-0.00094
1.391	34.5	11.52					1.391	22.48	84.39	181.1	14.26																						46.8	0.2349	0.1617	0.1001	0.02766	1.56	-0.00397	-0.00031	0.00027	-0.00092
1.392	35.29	11.95					1.392	23.79	86.64	190.2	15.77																						46.9	0.2348	0.1599	0.09999	0.02757	1.56333	-0.00403	-0.0003	0.0002	-0.0009
1.393	36.07	12.39					1.393	25.17	88.98	199.2	17.33																						47	0.2349	0.1617	0.1002	0.02766	1.56667	-0.00409	-0.0003	0.00014	-0.00084
1.394	36.82	12.83					1.394	26.63	91.84	208.7	18.95																						47.1	0.2348	0.1599	0.1	0.02758	1.57	-0.00416	-0.0003	8e-05	-0.00078
1.395	37.59	13.28					1.395	28.09	94.25	218.5	20.6																						47.2	0.2349	0.1617	0.1002	0.02767	1.57333	-0.00423	-0.0003	4e-05	-0.00071
1.396	38.35	13.72					1.396	29.74	96.8	229.2	22.29																						47.3	0.2348	0.1599	0.1	0.02758	1.57667	-0.00428	-0.00032	1e-05	-0.00065
1.397	39.09	14.18					1.397	31.41	99.63	241.4	24																						47.4	0.2349	0.1617	0.1002	0.02767	1.58	-0.00434	-0.00034	1e-05	-0.00061
1.398	39.84	14.66					1.398	33.12	102.3	255.3	25.71																						47.5	0.2348	0.1599	0.1	0.02758	1.58333	-0.00439	-0.00036	4e-05	-0.00058
1.399	40.58	15.14					1.399	34.92	105	269.8	27.43																						47.6	0.2349	0.1615	0.1002	0.02767	1.58667	-0.00445	-0.00039	8e-05	-0.00056
1.4	41.29	15.62					1.4	36.81	107.8	284.9	29.13																						47.7	0.2348	0.1598	0.1001	0.02759	1.59	-0.0045	-0.00042	0.00014	-0.00054
1.401	42.02	16.11					1.401	38.71	110.8	302.1	30.8																						47.8	0.2349	0.1617	0.1003	0.02767	1.59333	-0.00456	-0.00045	0.00022	-0.00053
1.402	42.73	16.6					1.402	40.72	113.9	322.1	32.43																						47.9	0.2348	0.1597	0.1001	0.02759	1.59667	-0.00461	-0.00048	0.00029	-0.00052
1.403	43.42	17.09					1.403	42.84	116.5	347.8	33.9																						48	0.2349	0.1616	0.1003	0.02767	1.6	-0.00464	-0.00053	0.00036	-0.00053
1.404	44.13	17.59					1.404	44.92	119.1	382.7	35.24																						48.1	0.2348	0.1598	0.1001	0.02759	1.60333	-0.00466	-0.00058	0.00043	-0.00054
1.405	44.82	18.1					1.405	47.06	121.7	416.9	36.71																						48.2	0.2349	0.1616	0.1003	0.02768	1.60667	-0.00467	-0.00063	0.00049	-0.00054
1.406	45.47	18.61					1.406	49.21	125.2		38.26																						48.3	0.2348	0.1598	0.1001	0.0276	1.61	-0.00465	-0.00069	0.00054	-0.00056
1.407	46.14	19.13					1.407	51.55	128.3		39.83																						48.4	0.235	0.1616	0.1003	0.02768	1.61333	-0.00465	-0.00074	0.00056	-0.00056
1.408	46.79	19.65					1.408	53.9	131.1		41.41																						48.5	0.2348	0.1598	0.1001	0.0276	1.61667	-0.00465	-0.00079	0.00056	-0.00055
1.409	47.41	20.17					1.409	56.34	134.1		42.99																						48.6	0.235	0.1615	0.1003	0.02768	1.62	-0.00467	-0.00082	0.00053	-0.00053
1.41	48.06	20.71					1.41	58.75	136.7		44.6																						48.7	0.2348	0.1598	0.1001	0.0276	1.62333	-0.00469	-0.00086	0.00048	-0.0005
1.411	48.69	21.24					1.411	61.19	139.6		46.23																						48.8	0.2349	0.1616	0.1003	0.02768	1.62667	-0.00472	-0.00088	0.00042	-0.00047
1.412	49.29	21.8					1.412	63.6	142.7		47.87																						48.9	0.2348	0.1596	0.1001	0.02761	1.63	-0.00474	-0.0009	0.00036	-0.00044
1.413	49.9	22.35					1.413	66.09	145.9		49.55																						49	0.235	0.1617	0.1003	0.02769	1.63333	-0.00475	-0.00091	0.00028	-0.00042
1.414	50.49	22.89					1.414	68.45	149		51.24																						49.1	0.2347	0.1597	0.1001	0.02761	1.63667	-0.00474	-0.00092	0.00021	-0.00041
1.415	51.04	23.46					1.415	70.77	151.7		52.95																						49.2	0.2349	0.1617	0.1003	0.02768	1.64	-0.00473	-0.00092	0.00013	-0.0004
1.416	51.61	24.02					1.416	73.09	154.6		54.7																						49.3	0.2347	0.1597	0.1001	0.02762	1.64333	-0.00472	-0.00093	5e-05	-0.00041
1.417	52.17	24.59					1.417	75.43	157.7		56.47																						49.4	0.2349	0.1616	0.1003	0.02768	1.64667	-0.00471	-0.00092	-3e-05	-0.00043
1.418	52.7	25.17					1.418	77.81	160.8		58.26																						49.5	0.2347	0.1597	0.1001	0.02762	1.65	-0.00472	-0.00092	-0.0001	-0.00047
1.419	53.22	25.73					1.419	80.07	163.7		60.12																						49.6	0.235	0.1617	0.1003	0.02769	1.65333	-0.00472	-0.00092	-0.00015	-0.00051
1.42	53.74	26.31					1.42	82.51	167.4		61.96																						49.7	0.2347	0.1597	0.1001	0.02762	1.65667	-0.00471	-0.00093	-0.00018	-0.00056
1.421	54.23	26.89					1.421	84.84	170.4		63.86																						49.8	0.2349	0.1616	0.1004	0.02769	1.66	-0.00469	-0.00095	-0.00018	-0.00062
1.422	54.72	27.48					1.422	87.31	173.3		65.78																						49.9	0.2347	0.1598	0.1001	0.02763	1.66333	-0.00468	-0.00096	-0.00016	-0.00069
1.423	55.21	28.07					1.423	89.6	176.7		67.7																						50	0.2349	0.1615	0.1004	0.02769	1.66667	-0.00465	-0.00099	-0.00013	-0.00075
1.424	55.65	28.66					1.424	91.87	179.3		69.64																						50.1	0.2347	0.1598	0.1001	0.02763	1.67	-0.00463	-0.00102	-9e-05	-0.00079
1.425	56.1	29.25					1.425	94.16	182		71.61																						50.2	0.235	0.1616	0.1004	0.02769	1.67333	-0.00461	-0.00104	-6e-05	-0.00083
1.426	56.54	29.86					1.426	96.58	185.5		73.63																						50.3	0.2347	0.1597	0.1001	0.02763	1.67667	-0.00459	-0.00105	-4e-05	-0.00084
1.427	56.94	30.45					1.427	99.11	188.6		75.71																						50.4	0.235	0.1616	0.1004	0.02769	1.68	-0.00459	-0.00106	-3e-05	-0.00083
1.428	57.34	31.07					1.428	101.4	191.9		77.75																						50.5	0.2347	0.1598	0.1001	0.02763	1.68333	-0.00458	-0.00105	-2e-05	-0.00081
1.429	57.73	31.66					1.429	103.8	194.8		79.83																						50.6	0.2351	0.1615	0.1003	0.02769	1.68667	-0.00459	-0.00103	0	-0.0008
1.43	58.09	32.26					1.43	106.1	198		81.91																						50.7	0.2347	0.1598	0.1001	0.02764	1.69	-0.00459	-0.00101	3e-05	-0.00077
1.431	58.45	32.86					1.431	108.6	199.8		84.02																						50.8	0.2351	0.1615	0.1003	0.02769	1.69333	-0.00461	-0.00097	7e-05	-0.00074
1.432	58.8	33.48					1.432	111.1	202.1		86.19																						50.9	0.2348	0.1598	0.1001	0.02764	1.69667	-0.00463	-0.00093	0.00012	-0.0007
1.433	59.11	34.1					1.433	113.4	205.9		88.37																						51	0.2351	0.1615	0.1003	0.02769	1.7	-0.00467	-0.00089	0.00018	-0.00067
1.434	59.4	34.71					1.434	115.8	208.5		90.61																						51.1	0.2348	0.1598	0.1001	0.02764	1.70333	-0.00471	-0.00085	0.00025	-0.00063
1.435	59.69	35.32					1.435	118.2	211.5		92.79																						51.2	0.2352	0.1615	0.1003	0.02769	1.70667	-0.00475	-0.00082	0.00033	-0.0006
1.436	59.95	35.95					1.436	120.6	215		95.04																						51.3	0.2349	0.1598	0.1001	0.02764	1.71	-0.0048	-0.00078	0.0004	-0.00057
1.437	60.2	36.56					1.437	123.1	218.2		97.29																						51.4	0.2352	0.1615	0.1003	0.02769	1.71333	-0.00485	-0.00077	0.00048	-0.00055
1.438	60.44	37.17					1.438	125.5	221.6		99.53																						51.5	0.2349	0.1599	0.1001	0.02765	1.71667	-0.0049	-0.00075	0.00055	-0.00054
1.439	60.64	37.8					1.439	127.9	224.4		101.8																						51.6	0.2353	0.1614	0.1003	0.02769	1.72	-0.00496	-0.00075	0.00062	-0.00053
1.44	60.83	38.42					1.44	130.4	227.8		104.2																						51.7	0.235	0.1599	0.1001	0.02765	1.72333	-0.00501	-0.00077	0.00068	-0.00052
1.441	61.01	39.05					1.441	133.1	230		106.5																						51.8	0.2354	0.1614	0.1003	0.02769	1.72667	-0.00504	-0.0008	0.00072	-0.00053
1.442	61.16	39.67					1.442	135.5	233.4		108.8																						51.9	0.2351	0.1599	0.1001	0.02765	1.73	-0.00505	-0.00085	0.00075	-0.00053
1.443	61.28	40.29					1.443	138	237		111.2																						52	0.2355	0.1614	0.1003	0.02768	1.73333	-0.00504	-0.00092	0.00075	-0.00055
1.444	61.4	40.92					1.444	140.5	240.9		113.6																						52.1	0.2351	0.1598	0.1001	0.02765	1.73667	-0.00503	-0.001	0.00074	-0.00057
1.445	61.47	41.56					1.445	142.9	244.8		116																						52.2	0.2355	0.1614	0.1003	0.02768	1.74	-0.00499	-0.00109	0.00071	-0.00059
1.446	61.52	42.2					1.446	145.4	247.8		118.4																						52.3	0.2351	0.1599	0.1001	0.02766	1.74333	-0.00495	-0.00119	0.00067	-0.00061
1.447	61.58	42.83					1.447	147.6	251		120.8																						52.4	0.2356	0.1614	0.1003	0.02768	1.74667	-0.0049	-0.00129	0.00061	-0.00063
1.448	61.59	43.46					1.448	150.1	254.4		123.3																						52.5	0.2352	0.16	0.1001	0.02766	1.75	-0.00483	-0.00138	0.00055	-0.00063
1.449	61.56	44.09					1.449	152.6	258.6		125.7																						52.6	0.2356	0.1614	0.1003	0.02768	1.75333	-0.00476	-0.00147	0.00049	-0.00063
1.45	61.54	44.72					1.45	154.9	261		128.1																						52.7	0.2352	0.16	0.1001	0.02766	1.75667	-0.00468	-0.00155	0.00042	-0.00063
1.451	61.46	45.37					1.451	157.4	263.7		130.6																						52.8	0.2357	0.1612	0.1003	0.02768	1.76	-0.00461	-0.00162	0.00036	-0.00062
1.452	61.36	46.03					1.452	160.1	266		133.1																						52.9	0.2353	0.1601	0.1001	0.02766	1.76333	-0.00455	-0.00168	0.0003	-0.00062
1.453	61.25	46.66					1.453	162.3	269.9		135.5																						53	0.2358	0.1614	0.1003	0.02768	1.76667	-0.00451	-0.00171	0.00026	-0.00061
1.454	61.08	47.27					1.454	164.7	274		138																						53.1	0.2354	0.16	0.1001	0.02767	1.77	-0.00448	-0.00171	0.00022	-0.00059
1.455	60.89	47.87					1.455	167.2	277.2		140.5																						53.2	0.2358	0.1613	0.1003	0.02768	1.77333	-0.00446	-0.00169	0.00019	-0.00057
1.456	60.7	48.52					1.456	169.4	277.9		142.9																						53.3	0.2354	0.1602	0.1001	0.02767	1.77667	-0.00445	-0.00163	0.00017	-0.00054
1.457	60.44	49.15					1.457	171.7	280.8		145.4																						53.4	0.2358	0.1613	0.1003	0.02768	1.78	-0.00446	-0.00156	0.00016	-0.0005
1.458	60.13	49.81					1.458	174.2	285.4		147.9																						53.5	0.2354	0.1602	0.1001	0.02767	1.78333	-0.00447	-0.00149	0.00014	-0.00047
1.459	59.84	50.45					1.459	176.8	287.2		150.5																						53.6	0.2358	0.1613	0.1003	0.02768	1.78667	-0.00448	-0.00142	0.00013	-0.00044
1.46	59.48	51.07					1.46	179.2	290.8		153																						53.7	0.2355	0.1602	0.1002	0.02768	1.79	-0.0045	-0.00136	0.00011	-0.00042
1.461	59.07	51.72					1.461	181.7	293.5		155.5																						53.8	0.2358	0.1613	0.1003	0.02768	1.79333	-0.00453	-0.00131	7e-05	-0.0004
1.462	58.66	52.38					1.462	184.2	296.5		158																						53.9	0.2354	0.1603	0.1002	0.02768	1.79667	-0.00456	-0.00126	4e-05	-0.00038
1.463	58.19	53.02					1.463	186.9	299.6		160.6																						54	0.2358	0.1613	0.1003	0.02768	1.8	-0.00458	-0.00121	2e-05	-0.00038
1.464	57.68	53.67					1.464	189.4	303.8		163																						54.1	0.2354	0.1604	0.1002	0.02768	1.80333	-0.00461	-0.00118	-1e-05	-0.00038
1.465	57.16	54.33					1.465	192	306.2		165.5																						54.2	0.2357	0.1612	0.1003	0.02768	1.80667	-0.00465	-0.00114	-3e-05	-0.00039
1.466	56.59	55					1.466	194.6	309.4		168																						54.3	0.2354	0.1605	0.1002	0.02769	1.81	-0.0047	-0.0011	-5e-05	-0.00041
1.467	55.96	55.64					1.467	197.3	312.5		170.4																						54.4	0.2358	0.1613	0.1003	0.02768	1.81333	-0.00477	-0.00106	-6e-05	-0.00043
1.468	55.34	56.27					1.468	200	315.9		172.9																						54.5	0.2354	0.1605	0.1002	0.02769	1.81667	-0.00484	-0.00104	-6e-05	-0.00047
1.469	54.65	56.91					1.469	202.6	318.3		175.3																						54.6	0.2358	0.1612	0.1003	0.02768	1.82	-0.00492	-0.00104	-6e-05	-0.00052
1.47	53.92	57.56					1.47	205.4	320.4		177.9																						54.7	0.2354	0.1606	0.1002	0.0277	1.82333	-0.00501	-0.00103	-5e-05	-0.00057
1.471	53.19	58.21					1.471	208.2	322.8		180.3																						54.8	0.2358	0.1612	0.1003	0.02768	1.82667	-0.00508	-0.00105	-5e-05	-0.00061
1.472	52.43	58.86					1.472	211.1	325.6		182.8																						54.9	0.2354	0.1607	0.1002	0.0277	1.83	-0.00516	-0.00107	-4e-05	-0.00065
1.473	51.62	59.51					1.473	214	329.9		185.3																						55	0.2358	0.1612	0.1002	0.02768	1.83333	-0.00524	-0.0011	-3e-05	-0.00068
1.474	50.82	60.18					1.474	217.1	334.2		187.8																						55.1	0.2354	0.1607	0.1002	0.02771	1.83667	-0.00532	-0.00112	0	-0.0007
1.475	49.99	60.86					1.475	220.1	335.8		190.2																						55.2	0.2357	0.1612	0.1002	0.02769	1.84	-0.00539	-0.00115	2e-05	-0.00071
1.476	49.13	61.5					1.476	223.2	340		192.7																						55.3	0.2354	0.1608	0.1002	0.02771	1.84333	-0.00545	-0.00118	5e-05	-0.00071
1.477	48.27	62.15					1.477	226.1	343.5		195.2																						55.4	0.2358	0.1612	0.1002	0.02768	1.84667	-0.00548	-0.00123	9e-05	-0.00071
1.478	47.4	62.8					1.478	229.2	346.3		197.5																						55.5	0.2354	0.1609	0.1002	0.02771	1.85	-0.0055	-0.00129	0.00014	-0.0007
1.479	46.51	63.44					1.479	232.6	347.7		199.9																						55.6	0.2358	0.1612	0.1002	0.02769	1.85333	-0.00548	-0.00137	0.00019	-0.00068
1.48	45.67	64.1					1.48	235.5	351.6		202.3																						55.7	0.2355	0.161	0.1002	0.02772	1.85667	-0.00544	-0.00146	0.00024	-0.00067
1.481	44.82	64.75					1.481	238.4	355.2		204.7																						55.8	0.2358	0.1611	0.1002	0.02769	1.86	-0.0054	-0.00155	0.00028	-0.00065
1.482	43.96	65.39					1.482	241.5	358.4		207																						55.9	0.2355	0.161	0.1002	0.02772	1.86333	-0.00535	-0.00163	0.00033	-0.00062
1.483	43.16	66.03					1.483	244.7	362.1		209.3																						56	0.2358	0.1611	0.1002	0.02769	1.86667	-0.0053	-0.00167	0.00036	-0.0006
1.484	42.36	66.68					1.484	247.9	365.3		211.6																						56.1	0.2355	0.1611	0.1002	0.02773	1.87	-0.00528	-0.00169	0.0004	-0.00057
1.485	41.56	67.34					1.485	251.2	367.7		214																						56.2	0.2358	0.1611	0.1002	0.0277	1.87333	-0.00527	-0.00168	0.00043	-0.00054
1.486	40.83	68					1.486	254.2	369		216.4																						56.3	0.2355	0.1611	0.1003	0.02774	1.87667	-0.00528	-0.00164	0.00047	-0.00052
1.487	40.11	68.66					1.487	257.2	373.5		218.8																						56.4	0.2358	0.1611	0.1002	0.0277	1.88	-0.00531	-0.00159	0.00051	-0.0005
1.488	39.4	69.32					1.488	260.4	377.8		221.3																						56.5	0.2356	0.1611	0.1003	0.02775	1.88333	-0.00536	-0.00155	0.00055	-0.0005
1.489	38.75	69.97					1.489	263.8	381.9		223.7																						56.6	0.2359	0.1611	0.1002	0.0277	1.88667	-0.00543	-0.00152	0.00059	-0.00051
1.49	38.13	70.64					1.49	267.4	386.7		226																						56.7	0.2356	0.1612	0.1003	0.02775	1.89	-0.00551	-0.0015	0.00062	-0.00052
1.491	37.5	71.3					1.491	270.7	392.5		228.4																						56.8	0.2358	0.161	0.1002	0.02771	1.89333	-0.0056	-0.00149	0.00063	-0.00053
1.492	36.95	72					1.492	274	395.5		230.7																						56.9	0.2356	0.1613	0.1003	0.02776	1.89667	-0.00569	-0.00149	0.00063	-0.00053
1.493	36.43	72.66					1.493	277.1	396.6		233.1																						57	0.2358	0.161	0.1002	0.02771	1.9	-0.00578	-0.00149	0.00063	-0.00051
1.494	35.9	73.33					1.494	280.7	400		235.5																						57.1	0.2356	0.1613	0.1003	0.02776	1.90333	-0.00586	-0.00151	0.00063	-0.00049
1.495	35.42	74					1.495	284.3			237.7																						57.2	0.2358	0.161	0.1002	0.02771	1.90667	-0.00591	-0.00155	0.00062	-0.00048
1.496	34.97	74.64					1.496	287.6			239.9																						57.3	0.2356	0.1614	0.1003	0.02777	1.91	-0.00596	-0.0016	0.00061	-0.00046
1.497	34.52	75.32					1.497	291.5			242																						57.4	0.2358	0.1609	0.1002	0.02772	1.91333	-0.00598	-0.00168	0.0006	-0.00046
1.498	34.12	75.99					1.498	295.1			244.2																						57.5	0.2356	0.1615	0.1003	0.02777	1.91667	-0.00597	-0.00177	0.00059	-0.00047
1.499	33.74	76.64					1.499	298.8			246.4																						57.6	0.2357	0.161	0.1003	0.02772	1.92	-0.00594	-0.00186	0.00058	-0.00049
1.5	33.36	77.29					1.5	302.8			248.5																						57.7	0.2356	0.1615	0.1003	0.02778	1.92333	-0.00589	-0.00193	0.00057	-0.00051
1.501	33.03	77.94					1.501	306.4			250.8																						57.8	0.2357	0.1609	0.1003	0.02772	1.92667	-0.00583	-0.00198	0.00056	-0.00053
1.502	32.72	78.65					1.502	309.8			253.1																						57.9	0.2356	0.1616	0.1004	0.02778	1.93	-0.00575	-0.002	0.00054	-0.00056
1.503	32.4	79.26					1.503	313.9			255.3																						58	0.2357	0.1609	0.1003	0.02773	1.93333	-0.00568	-0.00197	0.00051	-0.00058
1.504	32.12	79.92					1.504	318.7			257.5																						58.1	0.2356	0.1616	0.1004	0.02779	1.93667	-0.00561	-0.00192	0.00047	-0.00061
1.505	31.86	80.58					1.505	322.2			259.6																						58.2	0.2357	0.1609	0.1003	0.02773	1.94	-0.00557	-0.00184	0.00042	-0.00064
1.506	31.59	81.28					1.506	326.2			261.8																						58.3	0.2356	0.1617	0.1004	0.0278	1.94333	-0.00554	-0.00174	0.00036	-0.00068
1.507	31.34	81.94					1.507	330.1			264																						58.4	0.2357	0.1608	0.1002	0.02773	1.94667	-0.00552	-0.00165	0.00031	-0.0007
1.508	31.14	82.56					1.508	334.2			266.2																						58.5	0.2356	0.1618	0.1004	0.0278	1.95	-0.00552	-0.00155	0.00027	-0.00074
1.509	30.9	83.22					1.509	338.8			268.4																						58.6	0.2358	0.1609	0.1003	0.02773	1.95333	-0.00551	-0.00146	0.00025	-0.00077
1.51	30.71	83.85					1.51	344			270.6																						58.7	0.2357	0.1618	0.1004	0.02781	1.95667	-0.00551	-0.00138	0.00024	-0.00081
1.511	30.54	84.53					1.511	348.8			272.9																						58.8	0.2358	0.1608	0.1002	0.02774	1.96	-0.00551	-0.0013	0.00023	-0.00085
1.512	30.35	85.21					1.512	353.2			275																						58.9	0.2356	0.1618	0.1004	0.02781	1.96333	-0.00551	-0.00123	0.00025	-0.00089
1.513	30.19	85.89					1.513	356.8			277.1																						59	0.2357	0.1608	0.1002	0.02774	1.96667	-0.00551	-0.00118	0.00026	-0.00091
1.514	30.05	86.57					1.514	361.5			279.2																						59.1	0.2356	0.1619	0.1004	0.02782	1.97	-0.00551	-0.00114	0.00026	-0.00093
1.515	29.9	87.18					1.515	366.7			281.3																						59.2	0.2357	0.1608	0.1002	0.02775	1.97333	-0.00553	-0.00113	0.00027	-0.00093
1.516	29.77	87.82					1.516	371.5			283.4																						59.3	0.2356	0.1618	0.1004	0.02783	1.97667	-0.00555	-0.00113	0.00028	-0.00093
1.517	29.67	88.5					1.517	376.5			285.4																						59.4	0.2357	0.1609	0.1002	0.02776	1.98	-0.00556	-0.00116	0.0003	-0.00093
1.518	29.54	89.14					1.518	380.1			287.4																						59.5	0.2356	0.162	0.1004	0.02783	1.98333	-0.00557	-0.00121	0.00032	-0.00092
1.519	29.44	89.82					1.519	386.2			289.5																						59.6	0.2356	0.1607	0.1002	0.02776	1.98667	-0.00559	-0.00126	0.00035	-0.00091
1.52	29.36	90.48					1.52	391.5			291.5																						59.7	0.2356	0.162	0.1004	0.02784	1.99	-0.00561	-0.0013	0.00038	-0.0009
1.521	29.27	91.12					1.521	398.1			293.4																						59.8	0.2356	0.1607	0.1002	0.02776	1.99333	-0.00564	-0.00132	0.0004	-0.00088
1.522	29.2	91.8					1.522				295.2																						59.9	0.2356	0.1621	0.1004	0.02785	1.99667	-0.00568	-0.00133	0.00041	-0.00086
1.523	29.16	92.43					1.523				297.2																						60	0.2356	0.1607	0.1002	0.02777	2	-0.00573	-0.00131	0.00041	-0.00083
1.524	29.09	93.05					1.524				299.2																						60.1	0.2355	0.1621	0.1005	0.02784	2.00333	-0.00577	-0.00129	0.00041	-0.0008
1.525	29.04	93.72					1.525				301.1																						60.2	0.2356	0.1607	0.1003	0.02777	2.00667	-0.00582	-0.00127	0.0004	-0.00077
1.526	29.03	94.38					1.526				302.9																						60.3	0.2355	0.162	0.1005	0.02786	2.01	-0.00586	-0.00126	0.00039	-0.00074
1.527	28.99	95.01					1.527				304.6																						60.4	0.2356	0.1607	0.1003	0.02778	2.01333	-0.0059	-0.00125	0.00037	-0.00073
1.528	28.95	95.67					1.528				306.5																						60.5	0.2356	0.162	0.1005	0.02787	2.01667	-0.00592	-0.00125	0.00035	-0.00072
1.529	28.96	96.34					1.529				308.2																						60.6	0.2355	0.1606	0.1003	0.02778	2.02	-0.00594	-0.00126	0.00034	-0.00071
1.53	28.95	97.03					1.53				310																						60.7	0.2356	0.1621	0.1005	0.02787	2.02333	-0.00594	-0.00128	0.00032	-0.00071
1.531	28.94	97.59					1.531				311.7																						60.8	0.2355	0.1605	0.1003	0.02779	2.02667	-0.00593	-0.0013	0.0003	-0.00071
1.532	28.97	98.34					1.532				313.4																						60.9	0.2355	0.1621	0.1005	0.02787	2.03	-0.0059	-0.00134	0.00029	-0.00072
1.533	28.97	98.91					1.533				315.4																						61	0.2355	0.1605	0.1003	0.02779	2.03333	-0.00585	-0.0014	0.00028	-0.00074
1.534	28.98	99.55					1.534				317.4																						61.1	0.2356	0.1622	0.1005	0.02788	2.03667	-0.0058	-0.00148	0.00028	-0.00077
1.535	29.03	100.2					1.535				319.5																						61.2	0.2355	0.1605	0.1003	0.02779	2.04	-0.00575	-0.00158	0.00028	-0.00082
1.536	29.07	101					1.536				321.7																						61.3	0.2356	0.1621	0.1005	0.02789	2.04333	-0.00571	-0.00167	0.00028	-0.00088
1.537	29.11	101.6					1.537				324																						61.4	0.2356	0.1605	0.1003	0.0278	2.04667	-0.00569	-0.00177	0.00028	-0.00095
1.538	29.18	102.2					1.538				326.2																						61.5	0.2357	0.162	0.1005	0.02789	2.05	-0.00568	-0.00185	0.00027	-0.00102
1.539	29.24	102.9					1.539				328.2																						61.6	0.2356	0.1605	0.1003	0.02781	2.05333	-0.00567	-0.00193	0.00028	-0.00107
1.54	29.29	103.6					1.54				330.2																						61.7	0.2357	0.1622	0.1005	0.0279	2.05667	-0.00566	-0.00199	0.00029	-0.0011
1.541	29.38	104.2					1.541				332.4																						61.8	0.2355	0.1603	0.1003	0.02781	2.06	-0.00564	-0.00203	0.00031	-0.0011
1.542	29.45	104.9					1.542				334.4																						61.9	0.2357	0.1622	0.1005	0.0279	2.06333	-0.00562	-0.00204	0.00034	-0.00109
1.543	29.52	105.6					1.543				336.4																						62	0.2355	0.1603	0.1003	0.02781	2.06667	-0.00559	-0.00203	0.00037	-0.00107
1.544	29.64	106.3					1.544				338.2																						62.1	0.2357	0.1622	0.1005	0.02791	2.07	-0.00557	-0.00199	0.0004	-0.00104
1.545	29.73	107					1.545				340																						62.2	0.2355	0.1603	0.1003	0.02782	2.07333	-0.00556	-0.00195	0.00043	-0.001
1.546	29.82	107.6					1.546				341.6																						62.3	0.2357	0.1621	0.1005	0.02792	2.07667	-0.00556	-0.00188	0.00045	-0.00096
1.547	29.95	108.3					1.547				343.1																						62.4	0.2355	0.1603	0.1003	0.02782	2.08	-0.00558	-0.00181	0.00046	-0.00091
1.548	30.07	109					1.548				344.8																						62.5	0.2357	0.1622	0.1005	0.02792	2.08333	-0.00561	-0.00174	0.00047	-0.00086
1.549	30.17	109.6					1.549				346.5																						62.6	0.2356	0.1603	0.1003	0.02783	2.08667	-0.00565	-0.00167	0.00047	-0.00079
1.55	30.32	110.3					1.55				348.3																						62.7	0.2357	0.1621	0.1005	0.02793	2.09	-0.0057	-0.00161	0.00046	-0.00072
1.551	30.46	111					1.551				349.9																						62.8	0.2355	0.1603	0.1003	0.02784	2.09333	-0.00575	-0.00156	0.00044	-0.00065
1.552	30.59	111.6					1.552				351.5																						62.9	0.2358	0.1619	0.1005	0.02793	2.09667	-0.00582	-0.00152	0.00041	-0.0006
1.553	30.76	112.3					1.553				353.1																						63	0.2356	0.1604	0.1003	0.02784	2.1	-0.0059	-0.00149	0.00038	-0.00056
1.554	30.92	112.9					1.554				354.9																						63.1	0.2357	0.1619	0.1005	0.02795	2.10333	-0.006	-0.00148	0.00033	-0.00054
1.555	31.08	113.6					1.555				356.8																						63.2	0.2356	0.1603	0.1003	0.02785	2.10667	-0.00611	-0.00149	0.00026	-0.00055
1.556	31.27	114.2					1.556				358.7																						63.3	0.2358	0.1619	0.1005	0.02795	2.11	-0.00623	-0.00152	0.00019	-0.00058
1.557	31.45	114.9					1.557				360.7																						63.4	0.2356	0.1603	0.1003	0.02785	2.11333	-0.00635	-0.00156	0.00013	-0.00063
1.558	31.62	115.6					1.558				362.7																						63.5	0.2358	0.1619	0.1005	0.02796	2.11667	-0.00643	-0.0016	8e-05	-0.00069
1.559	31.83	116.2					1.559				364.6																						63.6	0.2357	0.1603	0.1003	0.02786	2.12	-0.0065	-0.00164	3e-05	-0.00076
1.56	32.04	116.8					1.56				366.4																						63.7	0.2359	0.1617	0.1005	0.02796	2.12333	-0.00654	-0.00167	0	-0.00083
1.561	32.23	117.5					1.561				368.4																						63.8	0.2356	0.1604	0.1003	0.02787	2.12667	-0.00655	-0.0017	-3e-05	-0.00089
1.562	32.46	118.2					1.562				370.5																						63.9	0.2359	0.1619	0.1005	0.02797	2.13	-0.00655	-0.00172	-5e-05	-0.00097
1.563	32.7	118.9					1.563				372.2																						64	0.2356	0.1602	0.1003	0.02787	2.13333	-0.00654	-0.00176	-6e-05	-0.00102
1.564	32.92	119.5					1.564				373.7																						64.1	0.2358	0.1618	0.1005	0.02798	2.13667	-0.00652	-0.00179	-7e-05	-0.00109
1.565	33.19	120.1					1.565				375.4																						64.2	0.2356	0.1603	0.1003	0.02788	2.14	-0.0065	-0.00183	-7e-05	-0.00113
1.566	33.44	120.8					1.566				377.1																						64.3	0.2359	0.1617	0.1005	0.02798	2.14333	-0.00648	-0.00187	-6e-05	-0.00116
1.567	33.68	121.6					1.567				378.7																						64.4	0.2356	0.1603	0.1003	0.02789	2.14667	-0.00645	-0.00189	-5e-05	-0.00117
1.568	33.96	122.2					1.568				380.2																						64.5	0.2359	0.1618	0.1005	0.02799	2.15	-0.00641	-0.00192	-2e-05	-0.00115
1.569	34.23	122.8					1.569				381.7																						64.6	0.2355	0.1603	0.1003	0.02789	2.15333	-0.00638	-0.00194	-1e-05	-0.00111
1.57	34.49	123.5					1.57				383.1																						64.7	0.2359	0.1617	0.1005	0.028	2.15667	-0.00635	-0.00196	0	-0.00105
1.571	34.8	124.1					1.571				384.6																						64.8	0.2355	0.1604	0.1003	0.02789	2.16	-0.00634	-0.00199	0	-0.00098
1.572	35.11	124.7					1.572				386.4																						64.9	0.2359	0.1616	0.1005	0.028	2.16333	-0.00634	-0.00202	-1e-05	-0.00092
1.573	35.41	125.5					1.573				387.8																						65	0.2356	0.1604	0.1003	0.0279	2.16667	-0.00636	-0.00205	-2e-05	-0.00086
1.574	35.76	126.1					1.574				389.5																						65.1	0.2359	0.1617	0.1005	0.028	2.17	-0.00639	-0.00207	-4e-05	-0.00082
1.575	36.1	126.8					1.575				391.2																						65.2	0.2356	0.1603	0.1003	0.02791	2.17333	-0.00643	-0.00207	-6e-05	-0.00078
1.576	36.43	127.5					1.576				392.9																						65.3	0.236	0.1616	0.1005	0.02801	2.17667	-0.00645	-0.00206	-7e-05	-0.00075
1.577	36.78	128.1					1.577				394.4																						65.4	0.2357	0.1603	0.1003	0.02791	2.18	-0.00648	-0.00204	-9e-05	-0.00073
1.578	37.12	128.8					1.578				395.6																						65.5	0.236	0.1616	0.1004	0.02802	2.18333	-0.00648	-0.00202	-0.00011	-0.00071
1.579	37.45	129.5					1.579				396.7																						65.6	0.2358	0.1602	0.1003	0.02792	2.18667	-0.00648	-0.002	-0.00012	-0.00071
1.58	37.84	130.1					1.58				397.7																						65.7	0.2361	0.1617	0.1005	0.02803	2.19	-0.00647	-0.00198	-0.00013	-0.0007
1.581	38.25	130.7					1.581				398.8																						65.8	0.2358	0.1602	0.1003	0.02792	2.19333	-0.00646	-0.00197	-0.00014	-0.0007
1.582	38.62	131.4					1.582				400.4																						65.9	0.2361	0.1616	0.1005	0.02803	2.19667	-0.00644	-0.00197	-0.00014	-0.0007
1.583	39.02	132																															66	0.2358	0.1604	0.1004	0.02793	2.2	-0.00643	-0.00197	-0.00014	-0.00069
1.584	39.45	132.6																															66.1	0.2362	0.1617	0.1005	0.02804	2.20333	-0.00643	-0.00199	-0.00014	-0.00067
1.585	39.83	133.4																															66.2	0.2359	0.1603	0.1004	0.02794	2.20667	-0.00643	-0.00202	-0.00013	-0.00063
1.586	40.25	134.1																															66.3	0.2363	0.1617	0.1005	0.02804	2.21	-0.00644	-0.00207	-0.00012	-0.00059
1.587	40.69	134.7																															66.4	0.2359	0.1603	0.1004	0.02794	2.21333	-0.00645	-0.00214	-9e-05	-0.00054
1.588	41.1	135.4																															66.5	0.2363	0.1617	0.1005	0.02805	2.21667	-0.00647	-0.00222	-5e-05	-0.00049
1.589	41.54	136.1																															66.6	0.236	0.1604	0.1004	0.02795	2.22	-0.00649	-0.0023	-1e-05	-0.00044
1.59	41.98	136.7																															66.7	0.2364	0.1617	0.1004	0.02805	2.22333	-0.00652	-0.00238	5e-05	-0.0004
1.591	42.41	137.4																															66.8	0.236	0.1605	0.1004	0.02795	2.22667	-0.00656	-0.00245	0.0001	-0.00037
1.592	42.88	138																															66.9	0.2364	0.1616	0.1004	0.02805	2.23	-0.00661	-0.00249	0.00015	-0.00034
1.593	43.36	138.7																															67	0.2361	0.1605	0.1004	0.02795	2.23333	-0.00666	-0.0025	0.0002	-0.00033
1.594	43.83	139.3																															67.1	0.2365	0.1617	0.1004	0.02807	2.23667	-0.00671	-0.00249	0.00024	-0.00033
1.595	44.31	140																															67.2	0.2362	0.1604	0.1004	0.02796	2.24	-0.00676	-0.00246	0.00028	-0.00035
1.596	44.81	140.7																															67.3	0.2366	0.1619	0.1004	0.02807	2.24333	-0.00679	-0.00242	0.00032	-0.00037
1.597	45.29	141.3																															67.4	0.2363	0.1604	0.1004	0.02797	2.24667	-0.00681	-0.00237	0.00035	-0.0004
1.598	45.77	142																															67.5	0.2367	0.1618	0.1005	0.02807	2.25	-0.00681	-0.00231	0.00037	-0.00043
1.599	46.28	142.6																															67.6	0.2364	0.1605	0.1004	0.02797	2.25333	-0.0068	-0.00225	0.00036	-0.00046
1.6	46.75	143.3																															67.7	0.2368	0.1619	0.1005	0.02808	2.25667	-0.00678	-0.0022	0.00034	-0.00049
1.601	47.24	144																															67.8	0.2364	0.1605	0.1005	0.02798	2.26	-0.00676	-0.00215	0.00029	-0.00052
1.602	47.76	144.7																															67.9	0.2368	0.1619	0.1005	0.02809	2.26333	-0.00674	-0.0021	0.00023	-0.00056
1.603	48.26	145.3																															68	0.2364	0.1606	0.1005	0.02798	2.26667	-0.00672	-0.00206	0.00016	-0.00061
1.604	48.78	146																															68.1	0.2368	0.1618	0.1005	0.02809	2.27	-0.0067	-0.00204	0.0001	-0.00067
1.605	49.34	146.6																															68.2	0.2365	0.1607	0.1005	0.02799	2.27333	-0.00667	-0.00202	5e-05	-0.00073
1.606	49.87	147.2																															68.3	0.2368	0.1618	0.1004	0.02809	2.27667	-0.00664	-0.00203	0	-0.00078
1.607	50.4	147.9																															68.4	0.2365	0.1607	0.1005	0.02799	2.28	-0.00661	-0.00205	-4e-05	-0.00082
1.608	50.95	148.5																															68.5	0.2369	0.1618	0.1004	0.0281	2.28333	-0.00659	-0.00208	-7e-05	-0.00086
1.609	51.47	149.2																															68.6	0.2365	0.1608	0.1005	0.028	2.28667	-0.00658	-0.00212	-0.0001	-0.00089
1.61	52.03	149.9																															68.7	0.2369	0.1617	0.1004	0.02811	2.29	-0.00657	-0.00216	-0.00012	-0.00091
1.611	52.6	150.6																															68.8	0.2366	0.1608	0.1005	0.028	2.29333	-0.00656	-0.00221	-0.00015	-0.00092
1.612	53.14	151.3																															68.9	0.2369	0.1617	0.1004	0.02812	2.29667	-0.00655	-0.00225	-0.00018	-0.00092
1.613	53.68	151.9																															69	0.2366	0.1609	0.1005	0.028	2.3	-0.00655	-0.00229	-0.00021	-0.00091
1.614	54.26	152.6																															69.1	0.2369	0.1616	0.1004	0.02811	2.30333	-0.00654	-0.00232	-0.00023	-0.00089
1.615	54.81	153.3																															69.2	0.2366	0.1609	0.1005	0.02801	2.30667	-0.00654	-0.00234	-0.00025	-0.00086
1.616	55.37	153.9																															69.3	0.2369	0.1617	0.1004	0.02812	2.31	-0.00655	-0.00236	-0.00026	-0.00083
1.617	55.97	154.5																															69.4	0.2366	0.1609	0.1006	0.02801	2.31333	-0.00657	-0.00238	-0.00025	-0.00079
1.618	56.55	155.2																															69.5	0.237	0.1617	0.1005	0.02813	2.31667	-0.00659	-0.00239	-0.00025	-0.00076
1.619	57.11	155.8																															69.6	0.2366	0.161	0.1006	0.02802	2.32	-0.00663	-0.0024	-0.00025	-0.00072
1.62	57.72	156.5																															69.7	0.237	0.1616	0.1005	0.02813	2.32333	-0.00667	-0.0024	-0.00025	-0.00068
1.621	58.3	157.2																															69.8	0.2367	0.1611	0.1006	0.02803	2.32667	-0.0067	-0.00238	-0.00027	-0.00063
1.622	58.9	157.9																															69.9	0.237	0.1617	0.1005	0.02813	2.33	-0.00672	-0.00236	-0.00029	-0.00057
1.623	59.53	158.6																															70	0.2367	0.1611	0.1006	0.02802	2.33333	-0.00672	-0.00233	-0.00031	-0.00051
1.624	60.11	159.2																															70.1	0.237	0.1617	0.1005	0.02814	2.33667	-0.0067	-0.00228	-0.00032	-0.00045
1.625	60.7	159.9																															70.2	0.2368	0.1612	0.1006	0.02803	2.34	-0.00668	-0.00223	-0.00031	-0.00039
1.626	61.34	160.5																															70.3	0.237	0.1617	0.1005	0.02813	2.34333	-0.00664	-0.00218	-0.00029	-0.00035
1.627	61.95	161.1																															70.4	0.2368	0.1612	0.1006	0.02803	2.34667	-0.00661	-0.00214	-0.00027	-0.00031
1.628	62.55	161.9																															70.5	0.2371	0.1615	0.1005	0.02814	2.35	-0.00657	-0.0021	-0.00024	-0.00027
1.629	63.2	162.5																															70.6	0.2368	0.1613	0.1007	0.02804	2.35333	-0.00653	-0.00209	-0.00021	-0.00024
1.63	63.79	163.1																															70.7	0.237	0.1617	0.1005	0.02815	2.35667	-0.0065	-0.00208	-0.00018	-0.00022
1.631	64.4	163.8																															70.8	0.2368	0.1614	0.1007	0.02804	2.36	-0.00646	-0.00209	-0.00014	-0.0002
1.632	65.05	164.6																															70.9	0.237	0.1616	0.1005	0.02815	2.36333	-0.00642	-0.00209	-0.0001	-0.00021
1.633	65.67	165.2																															71	0.2368	0.1614	0.1007	0.02805	2.36667	-0.0064	-0.0021	-6e-05	-0.00023
1.634	66.27	165.8																															71.1	0.237	0.1616	0.1005	0.02815	2.37	-0.00639	-0.0021	-1e-05	-0.00027
1.635	66.96	166.5																															71.2	0.2368	0.1615	0.1007	0.02805	2.37333	-0.00641	-0.0021	4e-05	-0.00033
1.636	67.6	167.1																															71.3	0.237	0.1615	0.1005	0.02815	2.37667	-0.00646	-0.0021	0.0001	-0.00039
1.637	68.22	167.8																															71.4	0.2368	0.1615	0.1007	0.02805	2.38	-0.00651	-0.00209	0.00015	-0.00046
1.638	68.87	168.4																															71.5	0.2371	0.1616	0.1005	0.02816	2.38333	-0.00657	-0.00208	0.00019	-0.00053
1.639	69.51	169.1																															71.6	0.2368	0.1616	0.1007	0.02806	2.38667	-0.00662	-0.00207	0.00021	-0.00059
1.64	70.14	169.8																															71.7	0.237	0.1615	0.1005	0.02816	2.39	-0.00665	-0.00206	0.00022	-0.00064
1.641	70.8	170.4																															71.8	0.2368	0.1616	0.1007	0.02806	2.39333	-0.00668	-0.00204	0.00021	-0.00069
1.642	71.45	171.1																															71.9	0.237	0.1616	0.1005	0.02816	2.39667	-0.00669	-0.00203	0.0002	-0.00073
1.643	72.07	171.7																															72	0.2368	0.1617	0.1007	0.02806	2.4	-0.00671	-0.00201	0.00017	-0.00075
1.644	72.73	172.4																															72.1	0.237	0.1615	0.1005	0.02817	2.40333	-0.00673	-0.00199	0.00013	-0.00075
1.645	73.39	173.1																															72.2	0.2368	0.1617	0.1007	0.02807	2.40667	-0.00676	-0.00196	0.0001	-0.00074
1.646	74.04	173.8																															72.3	0.237	0.1615	0.1005	0.02817	2.41	-0.00682	-0.00194	7e-05	-0.00072
1.647	74.7	174.4																															72.4	0.2369	0.1618	0.1007	0.02807	2.41333	-0.00689	-0.00191	4e-05	-0.00069
1.648	75.37	175.1																															72.5	0.237	0.1615	0.1005	0.02817	2.41667	-0.00696	-0.00189	2e-05	-0.00066
1.649	76.01	175.8																															72.6	0.2368	0.1618	0.1007	0.02807	2.42	-0.00704	-0.00189	1e-05	-0.00063
1.65	76.7	176.5																															72.7	0.2369	0.1615	0.1005	0.02817	2.42333	-0.00713	-0.0019	1e-05	-0.0006
1.651	77.36	177.2																															72.8	0.2368	0.1618	0.1008	0.02808	2.42667	-0.0072	-0.00192	1e-05	-0.00056
1.652	78.01	177.8																															72.9	0.2369	0.1615	0.1005	0.02817	2.43	-0.00728	-0.00194	2e-05	-0.00052
1.653	78.72	178.5																															73	0.2368	0.1619	0.1007	0.02808	2.43333	-0.00734	-0.00196	2e-05	-0.00048
1.654	79.41	179.1																															73.1	0.2368	0.1614	0.1005	0.02817	2.43667	-0.00739	-0.00198	3e-05	-0.00043
1.655	80.07	179.8																															73.2	0.2367	0.1618	0.1007	0.02807	2.44	-0.00742	-0.00199	4e-05	-0.00037
1.656	80.76	180.5																															73.3	0.2368	0.1614	0.1005	0.02817	2.44333	-0.00744	-0.00199	3e-05	-0.00032
1.657	81.46	181.1																															73.4	0.2367	0.1619	0.1007	0.02808	2.44667	-0.00744	-0.00199	2e-05	-0.00026
1.658	82.1	181.8																															73.5	0.2368	0.1614	0.1005	0.02817	2.45	-0.00741	-0.00198	1e-05	-0.0002
1.659	82.79	182.5																															73.6	0.2368	0.1619	0.1008	0.02808	2.45333	-0.00737	-0.00196	0	-0.00015
1.66	83.46	183.2																															73.7	0.2368	0.1614	0.1005	0.02817	2.45667	-0.00731	-0.00194	-1e-05	-0.00012
1.661	84.12	183.8																															73.8	0.2367	0.162	0.1008	0.02809	2.46	-0.00724	-0.0019	-1e-05	-9e-05
1.662	84.81	184.5																															73.9	0.2367	0.1613	0.1005	0.02817	2.46333	-0.00718	-0.00186	-3e-05	-7e-05
1.663	85.48	185.1																															74	0.2367	0.162	0.1008	0.02809	2.46667	-0.00712	-0.00181	-3e-05	-6e-05
1.664	86.17	185.8																															74.1	0.2367	0.1612	0.1005	0.02817	2.47	-0.00707	-0.00177	-4e-05	-6e-05
1.665	86.91	186.5																															74.2	0.2366	0.162	0.1008	0.02809	2.47333	-0.00703	-0.00173	-5e-05	-6e-05
1.666	87.59	187.1																															74.3	0.2366	0.1612	0.1005	0.02817	2.47667	-0.007	-0.0017	-6e-05	-8e-05
1.667	88.27	187.7																															74.4	0.2366	0.1621	0.1008	0.02809	2.48	-0.00699	-0.00168	-9e-05	-0.00012
1.668	88.99	188.4																															74.5	0.2366	0.1612	0.1005	0.02817	2.48333	-0.00699	-0.00168	-0.00011	-0.00017
1.669	89.68	189.1																															74.6	0.2365	0.162	0.1008	0.02809	2.48667	-0.00698	-0.00168	-0.00013	-0.00023
1.67	90.34	189.8																															74.7	0.2365	0.1613	0.1005	0.02818	2.49	-0.00699	-0.00171	-0.00017	-0.0003
1.671	91.08	190.4																															74.8	0.2365	0.1619	0.1008	0.02809	2.49333	-0.00698	-0.00175	-0.00021	-0.00037
1.672	91.85	191.1																															74.9	0.2365	0.1612	0.1005	0.02817	2.49667	-0.00697	-0.00181	-0.00025	-0.00043
1.673	92.55	191.7																															75	0.2365	0.1621	0.1008	0.0281	2.5	-0.00696	-0.00188	-0.00028	-0.00049
1.674	93.24	192.4																															75.1	0.2365	0.1611	0.1005	0.02817	2.50333	-0.00695	-0.00194	-0.00031	-0.00052
1.675	93.96	193.2																															75.2	0.2366	0.1622	0.1007	0.0281	2.50667	-0.00694	-0.00198	-0.00032	-0.00054
1.676	94.63	193.8																															75.3	0.2365	0.161	0.1005	0.02817	2.51	-0.00696	-0.002	-0.00031	-0.00055
1.677	95.32	194.4																															75.4	0.2365	0.1622	0.1007	0.0281	2.51333	-0.00698	-0.002	-0.00029	-0.00055
1.678	96.05	195.1																															75.5	0.2365	0.1611	0.1005	0.02817	2.51667	-0.00702	-0.00197	-0.00024	-0.00053
1.679	96.78	195.7																															75.6	0.2366	0.1622	0.1007	0.0281	2.52	-0.00706	-0.00194	-0.00017	-0.00051
1.68	97.46	196.4																															75.7	0.2365	0.1611	0.1005	0.02816	2.52333	-0.0071	-0.00189	-0.0001	-0.00048
1.681	98.19	197.1																															75.8	0.2366	0.1621	0.1007	0.0281	2.52667	-0.00714	-0.00183	-4e-05	-0.00046
1.682	98.89	197.8																															75.9	0.2365	0.1611	0.1005	0.02817	2.53	-0.00717	-0.00178	2e-05	-0.00044
1.683	99.62	198.4																															76	0.2366	0.1622	0.1007	0.0281	2.53333	-0.00719	-0.00172	5e-05	-0.00042
1.684	100.3	199.1																															76.1	0.2366	0.161	0.1005	0.02816	2.53667	-0.00719	-0.00168	6e-05	-0.00041
1.685	101.1	199.8																															76.2	0.2367	0.1622	0.1007	0.02811	2.54	-0.0072	-0.00164	4e-05	-0.0004
1.686	101.8	200.4																															76.3	0.2365	0.161	0.1005	0.02816	2.54333	-0.00721	-0.00162	1e-05	-0.00039
1.687	102.5	201.1																															76.4	0.2366	0.1624	0.1007	0.02811	2.54667	-0.00721	-0.00162	-4e-05	-0.00039
1.688	103.2	201.9																															76.5	0.2365	0.1608	0.1005	0.02816	2.55	-0.00721	-0.00163	-0.00011	-0.00039
1.689	103.9	202.6																															76.6	0.2367	0.1624	0.1007	0.02812	2.55333	-0.00721	-0.00166	-0.00018	-0.00039
1.69	104.6	203.2																															76.7	0.2366	0.1608	0.1005	0.02816	2.55667	-0.00722	-0.0017	-0.00026	-0.0004
1.691	105.3	203.9																															76.8	0.2367	0.1624	0.1007	0.02811	2.56	-0.00722	-0.00174	-0.00033	-0.00041
1.692	106	204.5																															76.9	0.2366	0.1608	0.1005	0.02816	2.56333	-0.00722	-0.00177	-0.0004	-0.0004
1.693	106.7	205.2																															77	0.2367	0.1625	0.1007	0.02811	2.56667	-0.00722	-0.00179	-0.00046	-0.00038
1.694	107.4	205.9																															77.1	0.2366	0.1607	0.1005	0.02816	2.57	-0.00722	-0.00181	-0.0005	-0.00035
1.695	108.1	206.6																															77.2	0.2368	0.1625	0.1007	0.02812	2.57333	-0.00721	-0.00181	-0.00051	-0.00031
1.696	108.9	207.2																															77.3	0.2366	0.1607	0.1005	0.02816	2.57667	-0.00723	-0.00181	-0.00049	-0.00027
1.697	109.7	207.9																															77.4	0.2367	0.1624	0.1007	0.02812	2.58	-0.00724	-0.00179	-0.00046	-0.00024
1.698	110.4	208.6																															77.5	0.2366	0.1608	0.1005	0.02816	2.58333	-0.00725	-0.00177	-0.00041	-0.00021
1.699	111.2	209.3																															77.6	0.2368	0.1624	0.1006	0.02812	2.58667	-0.00726	-0.00174	-0.00037	-0.00019
1.7	112.1	209.9																															77.7	0.2366	0.1607	0.1005	0.02816	2.59	-0.00726	-0.00171	-0.00033	-0.00018
1.701	112.7	210.6																															77.8	0.2368	0.1624	0.1006	0.02812	2.59333	-0.00726	-0.00168	-0.00029	-0.00017
1.702	113.5	211.3																															77.9	0.2366	0.1607	0.1005	0.02815	2.59667	-0.00725	-0.00166	-0.00027	-0.00017
1.703	114.2	212																															78	0.2369	0.1625	0.1006	0.02813	2.6	-0.00724	-0.00165	-0.00026	-0.00017
1.704	114.9	212.7																															78.1	0.2367	0.1606	0.1005	0.02815	2.60333	-0.00724	-0.00164	-0.00026	-0.00017
1.705	115.7	213.3																															78.2	0.237	0.1625	0.1006	0.02812	2.60667	-0.00724	-0.00164	-0.00027	-0.00018
1.706	116.4	214																															78.3	0.2368	0.1606	0.1005	0.02815	2.61	-0.00725	-0.00164	-0.00029	-0.00019
1.707	117.2	214.7																															78.4	0.2371	0.1625	0.1006	0.02813	2.61333	-0.00725	-0.00161	-0.00032	-0.00022
1.708	118	215.4																															78.5	0.2368	0.1607	0.1006	0.02815	2.61667	-0.00725	-0.00159	-0.00036	-0.00024
1.709	118.7	216.1																															78.6	0.2371	0.1624	0.1006	0.02813	2.62	-0.00725	-0.00155	-0.0004	-0.00026
1.71	119.4	216.7																															78.7	0.2368	0.1607	0.1006	0.02815	2.62333	-0.00724	-0.00152	-0.00044	-0.00028
1.711	120.2	217.4																															78.8	0.2371	0.1625	0.1006	0.02813	2.62667	-0.00722	-0.00148	-0.00047	-0.0003
1.712	120.8	218.2																															78.9	0.2368	0.1607	0.1006	0.02814	2.63	-0.00721	-0.00146	-0.00048	-0.0003
1.713	121.5	218.9																															79	0.2371	0.1624	0.1006	0.02813	2.63333	-0.00719	-0.00145	-0.00049	-0.00031
1.714	122.3	219.6																															79.1	0.2369	0.1607	0.1006	0.02814	2.63667	-0.00718	-0.00146	-0.00049	-0.00032
1.715	123.1	220.2																															79.2	0.2372	0.1623	0.1006	0.02814	2.64	-0.00717	-0.00147	-0.00051	-0.00035
1.716	123.8	220.8																															79.3	0.237	0.1608	0.1006	0.02814	2.64333	-0.00716	-0.00149	-0.00052	-0.00038
1.717	124.5	221.4																															79.4	0.2373	0.1622	0.1006	0.02813	2.64667	-0.00717	-0.00151	-0.00052	-0.00042
1.718	125.2	222																															79.5	0.237	0.1609	0.1006	0.02814	2.65	-0.00718	-0.00156	-0.00052	-0.00047
1.719	125.9	222.8																															79.6	0.2373	0.1622	0.1006	0.02814	2.65333	-0.0072	-0.00162	-0.0005	-0.0005
1.72	126.7	223.5																															79.7	0.237	0.1608	0.1006	0.02814	2.65667	-0.00724	-0.0017	-0.00046	-0.00052
1.721	127.4	224.1																															79.8	0.2374	0.1622	0.1006	0.02815	2.66	-0.00729	-0.00178	-0.00041	-0.00052
1.722	128.2	224.8																															79.9	0.2371	0.1608	0.1006	0.02814	2.66333	-0.00736	-0.00186	-0.00035	-0.00052
1.723	129	225.5																															80	0.2374	0.1621	0.1006	0.02815	2.66667	-0.00744	-0.00192	-0.00029	-0.00052
1.724	129.5	226.1																															80.1	0.2371	0.1608	0.1007	0.02814	2.67	-0.00753	-0.00197	-0.00023	-0.00053
1.723	128.8	225.7																															80.2	0.2375	0.1622	0.1006	0.02815	2.67333	-0.00762	-0.00199	-0.00017	-0.00055
1.722	127.9	225																															80.3	0.2372	0.1606	0.1006	0.02814	2.67667	-0.0077	-0.002	-0.00012	-0.00057
1.721	127.2	224.5																															80.4	0.2376	0.1623	0.1006	0.02815	2.68	-0.00777	-0.00199	-6e-05	-0.0006
1.72	126.3	223.9																															80.5	0.2373	0.1607	0.1007	0.02813	2.68333	-0.00784	-0.00196	2e-05	-0.00061
1.719	125.5	223.1																															80.6	0.2377	0.1621	0.1006	0.02816	2.68667	-0.0079	-0.00193	8e-05	-0.00062
1.718	124.7	222.5																															80.7	0.2374	0.1608	0.1007	0.02814	2.69	-0.00796	-0.00189	0.00014	-0.00062
1.717	123.9	221.9																															80.8	0.2377	0.1622	0.1006	0.02816	2.69333	-0.00802	-0.00185	0.00017	-0.00062
1.716	123	221.2																															80.9	0.2374	0.1607	0.1007	0.02814	2.69667	-0.00808	-0.0018	0.00018	-0.00063
1.715	122.4	220.7																															81	0.2378	0.1623	0.1006	0.02816	2.7	-0.00813	-0.00174	0.00016	-0.00065
1.714	121.6	220																															81.1	0.2374	0.1608	0.1007	0.02814	2.70333	-0.00817	-0.00168	0.00012	-0.00068
1.713	120.8	219.5																															81.2	0.2378	0.1621	0.1006	0.02818	2.70667	-0.00819	-0.00164	5e-05	-0.0007
1.712	120	218.9																															81.3	0.2374	0.1609	0.1007	0.02814	2.71	-0.00819	-0.00161	-2e-05	-0.00071
1.711	119.2	218.2																															81.4	0.2378	0.1622	0.1006	0.02817	2.71333	-0.00818	-0.00161	-9e-05	-0.00071
1.71	118.4	217.5																															81.5	0.2374	0.1609	0.1007	0.02814	2.71667	-0.00816	-0.00162	-0.00015	-0.00071
1.709	117.6	216.8																															81.6	0.2378	0.1619	0.1006	0.02817	2.72	-0.00813	-0.00166	-0.0002	-0.00069
1.708	116.7	216.3																															81.7	0.2374	0.1608	0.1007	0.02814	2.72333	-0.00812	-0.00171	-0.00025	-0.00067
1.707	115.9	215.5																															81.8	0.2378	0.1622	0.1006	0.02818	2.72667	-0.00812	-0.00177	-0.00029	-0.00066
1.706	115.1	214.8																															81.9	0.2375	0.1607	0.1007	0.02813	2.73	-0.00813	-0.00183	-0.00032	-0.00065
1.705	114.3	214.3																															82	0.2378	0.1621	0.1006	0.02818	2.73333	-0.00815	-0.00191	-0.00034	-0.00065
1.704	113.5	213.6																															82.1	0.2375	0.1609	0.1007	0.02815	2.73667	-0.00816	-0.00198	-0.00036	-0.00066
1.703	112.7	212.9																															82.2	0.2378	0.1622	0.1006	0.02818	2.74	-0.00818	-0.00206	-0.00037	-0.00068
1.702	111.9	212.3																															82.3	0.2374	0.1608	0.1007	0.02817	2.74333	-0.00821	-0.00213	-0.0004	-0.0007
1.701	111.2	211.6																															82.4	0.2378	0.1622	0.1006	0.02821	2.74667	-0.00825	-0.0022	-0.00042	-0.00072
1.7	110.3	211.2																															82.5	0.2374	0.1609	0.1007	0.02817	2.75	-0.00831	-0.00226	-0.00046	-0.00074
1.699	109.6	210.5																															82.6	0.2378	0.1622	0.1006	0.02818	2.75333	-0.00838	-0.00231	-0.00051	-0.00077
1.698	108.8	209.8																															82.7	0.2375	0.1611	0.1007	0.0282	2.75667	-0.00849	-0.00236	-0.00058	-0.0008
1.697	108	209.2																															82.8	0.2378	0.1621	0.1006	0.02819	2.76	-0.00862	-0.0024	-0.00066	-0.00084
1.696	107.2	208.5																															82.9	0.2375	0.1611	0.1008	0.02821	2.76333	-0.00878	-0.00246	-0.00078	-0.0009
1.695	106.5	207.9																															83	0.2378	0.1621	0.1006	0.0282	2.76667	-0.00897	-0.00256	-0.00091	-0.00097
1.694	105.8	207.2																															83.1	0.2375	0.1611	0.1008	0.02823	2.77	-0.0092	-0.0027	-0.00108	-0.00109
1.693	105	206.7																															83.2	0.2378	0.1622	0.1006	0.0282	2.77333	-0.0095	-0.00292	-0.00128	-0.00123
1.692	104.2	206																															83.3	0.2375	0.1611	0.1008	0.02826	2.77667	-0.00985	-0.00322	-0.00154	-0.00142
1.691	103.4	205.3																															83.4	0.2379	0.1621	0.1006	0.02823	2.78	-0.01028	-0.00361	-0.00186	-0.00165
1.69	102.6	204.6																															83.5	0.2376	0.1612	0.1008	0.02828	2.78333	-0.0108	-0.00412	-0.00224	-0.00195
1.689	101.8	204																															83.6	0.2379	0.1622	0.1006	0.02823	2.78667	-0.0114	-0.00472	-0.00268	-0.0023
1.688	101.1	203.3																															83.7	0.2376	0.1612	0.1008	0.02829	2.79	-0.01211	-0.00545	-0.00323	-0.00273
1.687	100.3	202.6																															83.8	0.2378	0.1622	0.1006	0.02823	2.79333	-0.01291	-0.00627	-0.00384	-0.00325
1.686	99.6	202.1																															83.9	0.2376	0.1612	0.1008	0.02831	2.79667	-0.01384	-0.00719	-0.00457	-0.00385
1.685	98.78	201.5																															84	0.2378	0.1622	0.1006	0.02825	2.8	-0.01485	-0.0082	-0.00539	-0.00456
1.684	97.98	200.8																															84.1	0.2375	0.1613	0.1008	0.02832	2.80333	-0.01596	-0.00931	-0.00632	-0.00535
1.683	97.16	200.1																															84.2	0.2378	0.1622	0.1006	0.02826	2.80667	-0.01717	-0.01048	-0.00736	-0.00625
1.682	96.42	199.5																															84.3	0.2375	0.1614	0.1008	0.02834	2.81	-0.01848	-0.01171	-0.00849	-0.00722
1.681	95.67	198.8																															84.4	0.2378	0.1622	0.1006	0.02825	2.81333	-0.01988	-0.013	-0.00971	-0.0083
1.68	95.04	198.2																															84.5	0.2375	0.1615	0.1008	0.02835	2.81667	-0.0214	-0.01434	-0.011	-0.00945
1.679	94.41	197.6																															84.6	0.2377	0.1622	0.1006	0.02826	2.82	-0.023	-0.01571	-0.01234	-0.01068
1.678	93.61	196.9																															84.7	0.2375	0.1615	0.1008	0.02835	2.82333	-0.02471	-0.01711	-0.01373	-0.012
1.677	92.95	196.2																															84.8	0.2378	0.1622	0.1006	0.02827	2.82667	-0.02648	-0.01853	-0.01515	-0.01336
1.676	92.26	195.5																															84.9	0.2375	0.1615	0.1008	0.02837	2.83	-0.02832	-0.01994	-0.01659	-0.01477
1.675	91.48	194.9																															85	0.2377	0.1622	0.1006	0.02827	2.83333	-0.03018	-0.02136	-0.01802	-0.0162
1.674	90.73	194.2																															85.1	0.2375	0.1616	0.1008	0.02837	2.83667	-0.03206	-0.02275	-0.01944	-0.01764
1.673	89.94	193.5																															85.2	0.2377	0.1621	0.1006	0.02827	2.84	-0.03391	-0.02411	-0.02083	-0.01908
1.672	89.27	192.9																															85.3	0.2375	0.1616	0.1008	0.02837	2.84333	-0.03571	-0.02541	-0.02217	-0.02048
1.671	88.51	192.3																															85.4	0.2377	0.1622	0.1006	0.02827	2.84667	-0.03745	-0.02666	-0.02344	-0.02186
1.67	87.82	191.6																															85.5	0.2375	0.1616	0.1009	0.02838	2.85	-0.03911	-0.02786	-0.02465	-0.02316
1.669	87.14	191																															85.6	0.2377	0.1621	0.1006	0.02827	2.85333	-0.04066	-0.02896	-0.02577	-0.02441
1.668	86.29	190.4																															85.7	0.2375	0.1617	0.1008	0.02838	2.85667	-0.0421	-0.03	-0.02683	-0.02557
1.667	85.51	189.7																															85.8	0.2376	0.1621	0.1006	0.02827	2.86	-0.04339	-0.03094	-0.02779	-0.02662
1.666	84.7	189																															85.9	0.2374	0.1618	0.1008	0.02838	2.86333	-0.04454	-0.03179	-0.02867	-0.02759
1.665	83.99	188.4																															86	0.2376	0.1621	0.1006	0.02827	2.86667	-0.04556	-0.03253	-0.02944	-0.02844
1.664	83.3	187.8																															86.1	0.2374	0.1618	0.1009	0.02837	2.87	-0.04642	-0.03316	-0.03012	-0.0292
1.663	82.58	187.2																															86.2	0.2376	0.1621	0.1006	0.02826	2.87333	-0.04713	-0.03368	-0.0307	-0.02985
1.662	81.85	186.5																															86.3	0.2374	0.1619	0.1008	0.02837	2.87667	-0.04772	-0.03409	-0.03116	-0.03041
1.661	81.14	185.9																															86.4	0.2375	0.162	0.1006	0.02826	2.88	-0.04817	-0.0344	-0.03154	-0.03088
1.66	80.39	185.2																															86.5	0.2374	0.1619	0.1009	0.02836	2.88333	-0.04851	-0.03464	-0.03183	-0.03128
1.659	79.67	184.6																															86.6	0.2376	0.162	0.1006	0.02826	2.88667	-0.04874	-0.03479	-0.03205	-0.03159
1.658	78.99	183.9																															86.7	0.2374	0.1619	0.1009	0.02836	2.89	-0.04887	-0.03486	-0.0322	-0.03185
1.657	78.27	183.2																															86.8	0.2375	0.162	0.1006	0.02825	2.89333	-0.04891	-0.03488	-0.03227	-0.03204
1.656	77.6	182.6																															86.9	0.2374	0.162	0.1009	0.02835	2.89667	-0.04888	-0.03483	-0.03229	-0.03215
1.655	76.93	182.1																															87	0.2374	0.162	0.1007	0.02825	2.9	-0.04874	-0.0347	-0.03223	-0.03218
1.654	76.27	181.4																															87.1	0.2374	0.162	0.1009	0.02836	2.90333	-0.04854	-0.03452	-0.03209	-0.03214
1.653	75.51	180.7																															87.2	0.2375	0.162	0.1007	0.02826	2.90667	-0.04825	-0.0343	-0.0319	-0.03201
1.652	74.79	180.1																															87.3	0.2373	0.162	0.1009	0.02837	2.91	-0.0479	-0.03404	-0.03165	-0.03183
1.651	74.07	179.4																															87.4	0.2374	0.162	0.1007	0.02826	2.91333	-0.0475	-0.03376	-0.03134	-0.03159
1.65	73.38	178.8																															87.5	0.2374	0.1621	0.1009	0.02837	2.91667	-0.04705	-0.03346	-0.03101	-0.0313
1.649	72.7	178.2																															87.6	0.2375	0.162	0.1007	0.02827	2.92	-0.04657	-0.03315	-0.03064	-0.03097
1.648	71.99	177.6																															87.7	0.2374	0.1622	0.1009	0.02838	2.92333	-0.04605	-0.03282	-0.03025	-0.0306
1.647	71.29	176.8																															87.8	0.2375	0.1619	0.1007	0.02827	2.92667	-0.04551	-0.0325	-0.02984	-0.03019
1.646	70.67	176.2																															87.9	0.2374	0.1622	0.1009	0.02838	2.93	-0.04496	-0.03216	-0.0294	-0.02975
1.645	69.95	175.6																															88	0.2374	0.1618	0.1007	0.02827	2.93333	-0.04438	-0.03181	-0.02896	-0.02927
1.644	69.21	174.9																															88.1	0.2374	0.1622	0.1008	0.02839	2.93667	-0.04377	-0.03145	-0.02873	-0.02876
1.643	68.55	174.4																															88.2	0.2374	0.1619	0.1007	0.02828	2.94	-0.04314	-0.03106	-0.02807	-0.02826
1.642	67.84	173.7																															88.3	0.2374	0.1622	0.1008	0.02839	2.94333	-0.04248	-0.03065	-0.02765	-0.02777
1.641	67.14	173																															88.4	0.2374	0.1618	0.1007	0.02828	2.94667	-0.0418	-0.03021	-0.02724	-0.02729
1.64	66.47	172.3																															88.5	0.2374	0.1622	0.1008	0.02839	2.95	-0.04112	-0.02974	-0.02685	-0.02682
1.639	65.79	171.7																															88.6	0.2375	0.1619	0.1007	0.02829	2.95333	-0.04042	-0.02923	-0.02646	-0.02636
1.638	65.09	171.1																															88.7	0.2375	0.1623	0.1008	0.0284	2.95667	-0.03972	-0.02871	-0.02607	-0.02591
1.637	64.5	170.5																															88.8	0.2374	0.1618	0.1007	0.0283	2.96	-0.03902	-0.02818	-0.02566	-0.02545
1.636	63.79	169.8																															88.9	0.2375	0.1625	0.1008	0.0284	2.96333	-0.03831	-0.02764	-0.02523	-0.02499
1.635	63.08	169.3																															89	0.2375	0.1617	0.1007	0.02829	2.96667	-0.0376	-0.02708	-0.02479	-0.02453
1.634	62.44	168.6																															89.1	0.2376	0.1625	0.1008	0.02841	2.97	-0.03688	-0.02652	-0.02433	-0.02407
1.633	61.76	167.9																															89.2	0.2375	0.1618	0.1007	0.02831	2.97333	-0.03615	-0.02595	-0.02386	-0.02362
1.632	61.1	167.3																															89.3	0.2376	0.1626	0.1008	0.02841	2.97667	-0.03541	-0.02539	-0.02337	-0.02318
1.631	60.46	166.7																															89.4	0.2375	0.1618	0.1007	0.0283	2.98	-0.03468	-0.02482	-0.02286	-0.02275
1.63	59.81	166																															89.5	0.2376	0.1626	0.1008	0.02842	2.98333	-0.03396	-0.02427	-0.02234	-0.02231
1.629	59.14	165.4																															89.6	0.2375	0.1618	0.1007	0.02832	2.98667	-0.03327	-0.02373	-0.0218	-0.02187
1.628	58.47	164.8																															89.7	0.2377	0.1626	0.1008	0.02842	2.99	-0.03259	-0.0232	-0.02126	-0.02141
1.627	57.81	164.1																															89.8	0.2376	0.1618	0.1007	0.02832	2.99333	-0.03193	-0.02268	-0.02071	-0.02093
1.626	57.13	163.4																															89.9	0.2377	0.1627	0.1008	0.02843	2.99667	-0.0313	-0.02217	-0.02017	-0.02046
1.625	56.59	162.8																															90	0.2376	0.1617	0.1007	0.02832	3	-0.03068	-0.02167	-0.01964	-0.01992
1.624	55.99	162.1																															90.1	0.2377	0.1626	0.1008	0.02843	3.00333	-0.03007	-0.02117	-0.01912	-0.01944
1.623	55.28	161.5																															90.2	0.2376	0.1618	0.1008	0.02833	3.00667	-0.02947	-0.02067	-0.01864	-0.01894
1.622	54.6	160.9																															90.3	0.2378	0.1626	0.1008	0.02844	3.01	-0.02888	-0.02016	-0.01814	-0.01844
1.621	53.91	160.2																															90.4	0.2376	0.1617	0.1008	0.02833	3.01333	-0.02832	-0.01964	-0.01766	-0.01796
1.62	53.29	159.6																															90.5	0.2378	0.1628	0.1008	0.02844	3.01667	-0.02777	-0.01915	-0.01717	-0.0175
1.619	52.72	159																															90.6	0.2377	0.1616	0.1008	0.02834	3.02	-0.02728	-0.01863	-0.01668	-0.01706
1.618	52.06	158.3																															90.7	0.2378	0.1627	0.1008	0.02844	3.02333	-0.02679	-0.01814	-0.01618	-0.01663
1.617	51.39	157.7																															90.8	0.2377	0.1617	0.1008	0.02834	3.02667	-0.02634	-0.01764	-0.01569	-0.01622
1.616	50.76	157.1																															90.9	0.2378	0.1627	0.1008	0.02845	3.03	-0.0259	-0.01716	-0.01521	-0.01584
1.615	50.15	156.5																															91	0.2377	0.1616	0.1008	0.02834	3.03333	-0.02548	-0.0167	-0.01473	-0.01547
1.614	49.51	155.9																															91.1	0.2379	0.1627	0.1008	0.02845	3.03667	-0.02506	-0.01625	-0.01427	-0.01511
1.613	48.92	155.2																															91.2	0.2377	0.1616	0.1008	0.02835	3.04	-0.02465	-0.01581	-0.01382	-0.01475
1.612	48.3	154.5																															91.3	0.2379	0.1627	0.1008	0.02845	3.04333	-0.02426	-0.0154	-0.01338	-0.01438
1.611	47.67	154																															91.4	0.2377	0.1615	0.1008	0.02835	3.04667	-0.02389	-0.015	-0.01295	-0.01403
1.61	47.05	153.4																															91.5	0.2379	0.1627	0.1008	0.02845	3.05	-0.02354	-0.01462	-0.01253	-0.01367
1.609	46.43	152.7																															91.6	0.2377	0.1615	0.1008	0.02836	3.05333	-0.02322	-0.01424	-0.01213	-0.01331
1.608	45.79	152																															91.7	0.2379	0.1626	0.1008	0.02846	3.05667	-0.02294	-0.01388	-0.01173	-0.01294
1.607	45.19	151.4																															91.8	0.2377	0.1616	0.1009	0.02835	3.06	-0.02267	-0.01353	-0.01135	-0.01256
1.606	44.6	150.9																															91.9	0.2379	0.1626	0.1008	0.02847	3.06333	-0.0224	-0.0132	-0.01098	-0.01218
1.605	43.99	150.2																															92	0.2377	0.1616	0.1009	0.02836	3.06667	-0.02213	-0.01286	-0.01063	-0.0118
1.604	43.41	149.5																															92.1	0.2379	0.1625	0.1008	0.02846	3.07	-0.02186	-0.01252	-0.01029	-0.01141
1.603	42.88	149																															92.2	0.2377	0.1614	0.1009	0.02837	3.07333	-0.02159	-0.01217	-0.00996	-0.01103
1.602	42.26	148.3																															92.3	0.2379	0.1627	0.1008	0.02847	3.07667	-0.02129	-0.01179	-0.00963	-0.01064
1.601	41.71	147.7																															92.4	0.2377	0.1613	0.1009	0.02836	3.08	-0.02096	-0.01137	-0.00929	-0.01027
1.6	41.17	147																															92.5	0.238	0.1625	0.1008	0.02847	3.08333	-0.0206	-0.01091	-0.00895	-0.00991
1.599	40.59	146.4																															92.6	0.2377	0.1614	0.1009	0.02837	3.08667	-0.0202	-0.01038	-0.00859	-0.00956
1.598	40.03	145.8																															92.7	0.238	0.1626	0.1008	0.02847	3.09	-0.0197	-0.00982	-0.00821	-0.0092
1.597	39.52	145.2																															92.8	0.2377	0.1613	0.1009	0.02837	3.09333	-0.01913	-0.0092	-0.0078	-0.00883
1.596	38.94	144.5																															92.9	0.238	0.1626	0.1008	0.02847	3.09667	-0.01843	-0.00852	-0.00736	-0.00842
1.595	38.34	143.9																															93	0.2377	0.1613	0.1009	0.02837	3.1	-0.01758	-0.00777	-0.00685	-0.00796
1.594	37.78	143.3																															93.1	0.238	0.1626	0.1008	0.02847	3.10333	-0.01661	-0.00694	-0.0063	-0.00744
1.593	37.21	142.7																															93.2	0.2377	0.1613	0.1009	0.02837	3.10667	-0.01545	-0.006	-0.00568	-0.00688
1.592	36.64	142.1																															93.3	0.238	0.1626	0.1008	0.02847	3.11	-0.0141	-0.00493	-0.00499	-0.00627
1.591	36.09	141.5																															93.4	0.2378	0.1613	0.1009	0.02837	3.11333	-0.01253	-0.00376	-0.00422	-0.00559
1.59	35.51	140.9																															93.5	0.2381	0.1627	0.1008	0.02847	3.11667	-0.0107	-0.00244	-0.00338	-0.00486
1.589	34.99	140.2																															93.6	0.2378	0.1611	0.1009	0.02838	3.12	-0.00865	-0.00099	-0.00244	-0.00406
1.588	34.46	139.6																															93.7	0.2381	0.1627	0.1008	0.02848	3.12333	-0.00634	0.00059	-0.00142	-0.00318
1.587	33.9	139																															93.8	0.2377	0.1612	0.101	0.02838	3.12667	-0.00378	0.00231	-0.00032	-0.00223
1.586	33.36	138.4																															93.9	0.2381	0.1625	0.1008	0.02848	3.13	-0.001	0.00415	0.00083	-0.00121
1.585	32.85	137.8																															94	0.2378	0.1613	0.101	0.02837	3.13333	0.00201	0.00611	0.00206	-0.00011
1.584	32.29	137.1																															94.1	0.2381	0.1625	0.1008	0.02847	3.13667	0.00518	0.00819	0.00336	0.00102
1.583	31.77	136.5																															94.2	0.2377	0.1613	0.101	0.02838	3.14	0.00854	0.01036	0.00471	0.00223
1.582	31.27	135.9																															94.3	0.2381	0.1625	0.1008	0.02847	3.14333	0.01205	0.01265	0.00612	0.00349
1.581	30.73	135.3																															94.4	0.2377	0.1612	0.101	0.02839	3.14667	0.01571	0.015	0.00758	0.00481
1.58	30.22	134.7																															94.5	0.2381	0.1625	0.1008	0.02848	3.15	0.01949	0.01743	0.00911	0.00617
1.579	29.74	134.1																															94.6	0.2377	0.1611	0.101	0.02838	3.15333	0.02335	0.01993	0.01068	0.00756
1.578	29.28	133.5																															94.7	0.2381	0.1625	0.1008	0.02848	3.15667	0.02727	0.02245	0.01229	0.00899
1.577	28.81	132.8																															94.8	0.2377	0.1611	0.101	0.02839	3.16	0.0312	0.02499	0.01391	0.01042
1.576	28.31	132.2																															94.9	0.238	0.1627	0.1008	0.02848	3.16333	0.03509	0.0275	0.01554	0.01186
1.575	27.79	131.6																															95	0.2377	0.1609	0.101	0.02839	3.16667	0.03894	0.02998	0.01717	0.01332
1.574	27.31	131																															95.1	0.2381	0.1627	0.1008	0.02848	3.17	0.04265	0.03239	0.01875	0.01477
1.573	26.85	130.3																															95.2	0.2378	0.1609	0.101	0.02839	3.17333	0.04628	0.03471	0.0203	0.01621
1.572	26.35	129.7																															95.3	0.2382	0.1627	0.1008	0.02848	3.17667	0.04972	0.03695	0.02177	0.01763
1.571	25.85	129																															95.4	0.2378	0.1609	0.101	0.02839	3.18	0.05299	0.03905	0.02318	0.01902
1.57	25.39	128.5																															95.5	0.2382	0.1628	0.1008	0.02848	3.18333	0.05604	0.04104	0.02452	0.02036
1.569	24.91	127.8																															95.6	0.2378	0.1609	0.101	0.02839	3.18667	0.05882	0.04291	0.0258	0.02166
1.568	24.42	127.2																															95.7	0.2381	0.1628	0.1008	0.02848	3.19	0.06135	0.04467	0.02706	0.02296
1.567	23.96	126.6																															95.8	0.2378	0.161	0.101	0.02839	3.19333	0.06359	0.04633	0.0283	0.02428
1.566	23.47	126																															95.9	0.2382	0.1628	0.1008	0.02847	3.19667	0.06555	0.04793	0.02964	0.0257
1.565	23	125.4																															96	0.2379	0.161	0.101	0.0284	3.2	0.06727	0.04956	0.03114	0.0273
1.564	22.57	124.8																															96.1	0.2382	0.1628	0.1008	0.02848	3.20333	0.06874	0.05133	0.03292	0.02918
1.563	22.1	124.1																															96.2	0.2379	0.161	0.1011	0.0284	3.20667	0.07006	0.05338	0.03518	0.03156
1.562	21.64	123.5																															96.3	0.2383	0.1627	0.1008	0.02848	3.21	0.07126	0.05593	0.0381	0.03463
1.561	21.22	122.9																															96.4	0.238	0.1611	0.1011	0.0284	3.21333	0.07246	0.05923	0.04208	0.03875
1.56	20.76	122.3																															96.5	0.2384	0.1627	0.1008	0.02847	3.21667	0.07379	0.0637	0.04742	0.04437
1.559	20.33	121.8																															96.6	0.2381	0.1611	0.1011	0.0284	3.22	0.0754	0.06964	0.05468	0.05195
1.558	19.91	121.1																															96.7	0.2384	0.1627	0.1008	0.02847	3.22333	0.07753	0.07776	0.06456	0.06234
1.557	19.49	120.5																															96.8	0.2381	0.1611	0.1011	0.0284	3.22667	0.08039	0.08864	0.07763	0.07613
1.556	19.08	119.9																															96.9	0.2385	0.1628	0.1008	0.02847	3.23	0.0843	0.10299	0.09532	0.09491
1.555	18.68	119.3																															97	0.2381	0.1611	0.1011	0.02841	3.23333	0.08962	0.12205	0.11841	0.11951
1.554	18.27	118.7																															97.1	0.2384	0.1627	0.1008	0.02848	3.23667	0.09672	0.14639	0.14859	0.15173
1.553	17.85	118.1																															97.2	0.2381	0.1612	0.1011	0.02841	3.24	0.10619	0.17815	0.18778	0.19371
1.552	17.47	117.5																															97.3	0.2385	0.1627	0.1008	0.02847	3.24333	0.11841	0.21823	0.23735	0.24698
1.551	17.06	116.9																															97.4	0.2381	0.1612	0.1011	0.02841	3.24667	0.13438	0.26872	0.30104	0.3157
1.55	16.65	116.3																															97.5	0.2384	0.1627	0.1008	0.02847	3.25	0.15449	0.33218	0.38014	0.40137
1.549	16.28	115.7																															97.6	0.2381	0.1612	0.1011	0.02841	3.25333	0.17972	0.40914	0.4781	0.50787
1.548	15.9	115.1																															97.7	0.2384	0.1627	0.1008	0.02847	3.25667	0.21109	0.50407	0.59788	0.63917
1.547	15.48	114.4																															97.8	0.2381	0.1613	0.1011	0.02841	3.26	0.24908	0.61758	0.742	0.79686
1.546	15.13	113.9																															97.9	0.2384	0.1627	0.1008	0.02847	3.26333	0.29561	0.75271	0.91549	0.9874
1.545	14.78	113.3																															98	0.2381	0.1614	0.1011	0.02841	3.26667	0.35089	0.91225	1.11868	1.21127
1.544	14.4	112.7																															98.1	0.2384	0.1626	0.1008	0.02847	3.27	0.41633	1.09632	1.35699	1.47474
1.543	14.05	112																															98.2	0.2381	0.1614	0.1011	0.02841	3.27333	0.49313	1.31034	1.63171	1.77944
1.542	13.69	111.4																															98.3	0.2384	0.1625	0.1008	0.02846	3.27667	0.5812	1.55258	1.94408	2.12693
1.541	13.33	110.8																															98.4	0.2381	0.1614	0.1011	0.02841	3.28	0.68299	1.82558	2.29946	2.52329
1.54	12.99	110.2																															98.5	0.2384	0.1625	0.1008	0.02846	3.28333	0.79698	2.12975	2.69471	2.96505
1.539	12.64	109.7																															98.6	0.2381	0.1615	0.101	0.02841	3.28667	0.92515	2.46408	3.13478	3.45801
1.538	12.27	109.1																															98.7	0.2384	0.1625	0.1008	0.02846	3.29	1.06707	2.83114	3.61803	4.00062
1.537	11.95	108.5																															98.8	0.2381	0.1615	0.101	0.02842	3.29333	1.22211	3.22759	4.14202	4.59085
1.536	11.62	107.9																															98.9	0.2385	0.1625	0.1008	0.02845	3.29667	1.39143	3.65279	4.71011	5.23428
1.535	11.29	107.3																															99	0.2382	0.1616	0.101	0.02841	3.3	1.57254	4.10449	5.31394	5.9204
1.534	10.98	106.7																															99.1	0.2384	0.1624	0.1008	0.02846	3.30333	1.76617	4.5784	5.96043	6.65919
1.533	10.65	106.1																															99.2	0.2382	0.1616	0.101	0.02842	3.30667	1.97031	5.07614	6.63932	7.43947
1.532	10.32	105.5																															99.3	0.2384	0.1625	0.1008	0.02845	3.31	2.18253	5.5891	7.34985	8.26115
1.531	10.01	104.9																															99.4	0.2381	0.1617	0.101	0.02841	3.31333	2.4028	6.11809	8.09134	9.12396
1.53	9.706	104.3																															99.5	0.2384	0.1624	0.1008	0.02845	3.31667	2.62668	6.65785	8.85159	10.0143
1.529	9.391	103.7																															99.6	0.2381	0.1616	0.101	0.02842	3.32	2.85361	7.20184	9.63719	10.9411
1.528	9.114	103.1																															99.7	0.2384	0.1625	0.1009	0.02844	3.32333	3.08065	7.75188	10.4349	11.8895
1.527	8.825	102.6																															99.8	0.2381	0.1617	0.1011	0.02842	3.32667	3.30462	8.29462	11.2418	12.8577
1.526	8.52	102																															99.9	0.2384	0.1625	0.1009	0.02844	3.33	3.52471	8.83412	12.0561	13.8448
1.525	8.247	101.4																															100	0.2382	0.1618	0.1011	0.02842	3.33333	3.73574	9.36063	12.8627	14.8339
1.524	7.967	100.8																															100.1	0.2384	0.1624	0.1009	0.02844	3.33667	3.93785	9.86996	13.6681	15.8334
1.523	7.671	100.3																															100.2	0.2382	0.1618	0.1011	0.02842	3.34	4.12735	10.3625	14.4563	16.8246
1.522	7.401	99.65																															100.3	0.2384	0.1624	0.1009	0.02844	3.34333	4.30231	10.8272	15.228	17.8086
1.521	7.14	99.06																															100.4	0.2382	0.1618	0.1011	0.02842	3.34667	4.46178	11.2665	15.976	18.7766
1.52	6.86	98.52																															100.5	0.2383	0.1625	0.1009	0.02844	3.35	4.60204	11.6729	16.6909	19.7171
1.519	6.615	97.89																															100.6	0.2382	0.1619	0.101	0.02842	3.35333	4.72358	12.0433	17.3744	20.633
1.518	6.376	97.28																															100.7	0.2383	0.1624	0.1009	0.02843	3.35667	4.82454	12.3769	18.0142	21.5084
1.517	6.103	96.76																															100.8	0.2381	0.162	0.101	0.02843	3.36	4.90411	12.6668	18.6104	22.3438
1.516	5.857	96.15																															100.9	0.2383	0.1624	0.1009	0.02843	3.36333	4.96271	12.915	19.1581	23.1325
1.515	5.626	95.6																															101	0.2382	0.1621	0.101	0.02843	3.36667	4.99922	13.1183	19.65	23.8642
1.514	5.371	94.99																															101.1	0.2384	0.1624	0.1009	0.02843	3.37	5.0145	13.2762	20.0876	24.5411
1.513	5.143	94.37																															101.2	0.2383	0.1621	0.101	0.02843	3.37333	5.00912	13.3885	20.4634	25.1516
1.512	4.911	93.81																															101.3	0.2384	0.1624	0.1009	0.02843	3.37667	4.98335	13.4538	20.7791	25.6962
1.511	4.659	93.27																															101.4	0.2383	0.1622	0.101	0.02843	3.38	4.93853	13.4737	21.0307	26.1718
1.51	4.44	92.71																															101.5	0.2384	0.1624	0.1009	0.02843	3.38333	4.87539	13.4486	21.2169	26.5741
1.509	4.226	92.14																															101.6	0.2383	0.1622	0.101	0.02843	3.38667	4.79496	13.3796	21.3393	26.9044
1.508	3.983	91.56																															101.7	0.2384	0.1624	0.1009	0.02843	3.39	4.69953	13.2692	21.3956	27.1558
1.507	3.772	90.97																															101.8	0.2383	0.1623	0.101	0.02843	3.39333	4.59009	13.1193	21.3877	27.3312
1.506	3.563	90.42																															101.9	0.2384	0.1624	0.1009	0.02842	3.39667	4.46883	12.9315	21.3178	27.4297
1.505	3.327	89.8																															102	0.2384	0.1623	0.101	0.02843	3.4	4.33785	12.7112	21.1866	27.451
1.504	3.122	89.23																															102.1	0.2384	0.1624	0.1009	0.02842	3.40333	4.19779	12.4578	20.9966	27.3975
1.503	2.93	88.67																															102.2	0.2383	0.1623	0.1009	0.02844	3.40667	4.05165	12.1775	20.7514	27.2705
1.502	2.714	88.11																															102.3	0.2384	0.1624	0.1009	0.02842	3.41	3.89987	11.8725	20.4513	27.0709
1.501	2.523	87.55																															102.4	0.2384	0.1625	0.1009	0.02844	3.41333	3.74441	11.5441	20.104	26.8048
1.5	2.341	86.95																															102.5	0.2384	0.1623	0.1009	0.02842	3.41667	3.58747	11.2006	19.7122	26.4736
1.499	2.142	86.43																															102.6	0.2383	0.1625	0.1009	0.02844	3.42	3.42889	10.8397	19.2793	26.0806
1.498	1.959	85.93																															102.7	0.2383	0.1623	0.1009	0.02842	3.42333	3.27195	10.4683	18.8137	25.6332
1.497	1.788	85.28																															102.8	0.2383	0.1625	0.1009	0.02845	3.42667	3.11541	10.0883	18.3149	25.131
1.496	1.585	84.7																															102.9	0.2383	0.1624	0.1009	0.02843	3.43	2.96167	9.70099	17.7925	24.5844
1.495	1.405	84.15																															103	0.2383	0.1626	0.1009	0.02845	3.43333	2.81113	9.31356	17.2467	23.9942
1.494	1.239	83.57																															103.1	0.2384	0.1623	0.101	0.02842	3.43667	2.66364	8.92312	16.6835	23.3681
1.493	1.053	83.02																															103.2	0.2384	0.1627	0.1009	0.02846	3.44	2.52166	8.53613	16.1097	22.7144
1.492	0.8725	82.46																															103.3	0.2383	0.1622	0.101	0.02842	3.44333	2.38355	8.15319	15.5243	22.0326
1.491	0.7117	81.94																															103.4	0.2384	0.1626	0.1009	0.02845	3.44667	2.25112	7.77619	14.9381	21.3352
1.49	0.5265	81.35																															103.5	0.2383	0.1623	0.101	0.02842	3.45	2.12439	7.4087	14.35	20.6216
1.489	0.3555	80.8																															103.6	0.2383	0.1627	0.1009	0.02846	3.45333	2.00287	7.0489	13.7648	19.8987
1.488	0.2087	80.29																															103.7	0.2382	0.1622	0.101	0.02842	3.45667	1.88829	6.69959	13.1886	19.1744
1.487	0.03626	79.71																															103.8	0.2383	0.1628	0.1009	0.02846	3.46	1.77864	6.36088	12.6182	18.4458
1.486	-0.1304	79.13																															103.9	0.2382	0.1622	0.101	0.02842	3.46333	1.67583	6.03368	12.0633	17.7261
1.485	-0.2762	78.55																															104	0.2383	0.1627	0.1009	0.02847	3.46667	1.57876	5.72074	11.5178	17.0079
1.484	-0.4447	78.01																															104.1	0.2382	0.1623	0.101	0.02843	3.47	1.48745	5.41928	10.9889	16.3017
1.483	-0.6032	77.5																															104.2	0.2382	0.1627	0.1009	0.02847	3.47333	1.40235	5.13321	10.4766	15.6087
1.482	-0.7369	76.93																															104.3	0.2381	0.1622	0.101	0.02843	3.47667	1.32223	4.8601	9.97906	14.9277
1.481	-0.9018	76.33																															104.4	0.2382	0.1628	0.1009	0.02848	3.48	1.24782	4.60026	9.50354	14.2693
1.48	-1.054	75.81																															104.5	0.2382	0.1622	0.101	0.02842	3.48333	1.17814	4.35495	9.04301	13.6253
1.479	-1.179	75.26																															104.6	0.2382	0.1628	0.1009	0.02847	3.48667	1.113	4.12032	8.60255	13.0036
1.478	-1.331	74.71																															104.7	0.2381	0.1622	0.101	0.02843	3.49	1.05256	3.90048	8.18122	12.4037
1.477	-1.477	74.1																															104.8	0.2383	0.1628	0.1008	0.02849	3.49333	0.99578	3.69125	7.77645	11.8228
1.476	-1.599	73.59																															104.9	0.2382	0.1621	0.101	0.02843	3.49667	0.94308	3.49463	7.39346	11.2689
1.475	-1.752	73.03																															105	0.2383	0.163	0.1008	0.02848	3.5	0.89368	3.31031	7.02571	10.7335
1.474	-1.898	72.48																															105.1	0.2381	0.162	0.101	0.02843	3.50333	0.84744	3.1354	6.67719	10.2232
1.473	-2.016	71.98																															105.2	0.2382	0.1631	0.1008	0.02849	3.50667	0.80421	2.97277	6.34497	9.73443
1.472	-2.152	71.45																															105.3	0.2381	0.162	0.101	0.02844	3.51	0.76349	2.81874	6.0291	9.26798
1.471	-2.288	70.96																															105.4	0.2382	0.1631	0.1008	0.02849	3.51333	0.72572	2.67435	5.73114	8.82632
1.47	-2.4	70.42																															105.5	0.238	0.162	0.101	0.02843	3.51667	0.69007	2.53868	5.44703	8.40369
1.469	-2.536	69.85																															105.6	0.2382	0.1631	0.1008	0.02851	3.52	0.65678	2.41034	5.17964	8.00445
1.468	-2.671	69.27																															105.7	0.238	0.162	0.101	0.02843	3.52333	0.62563	2.29068	4.92583	7.62408
1.467	-2.779	68.69																															105.8	0.2382	0.1629	0.1008	0.0285	3.52667	0.59628	2.17721	4.68532	7.26236
1.466	-2.908	68.18																															105.9	0.238	0.1621	0.101	0.02844	3.53	0.569	2.07074	4.45898	6.9207
1.465	-3.042	67.66																															106	0.2382	0.163	0.1008	0.02851	3.53333	0.54318	1.97039	4.24343	6.59435
1.464	-3.145	67.11																															106.1	0.238	0.162	0.101	0.02844	3.53667	0.519	1.87563	4.04072	6.28657
1.463	-3.271	66.6																															106.2	0.2382	0.163	0.1009	0.02852	3.54	0.49627	1.78693	3.84835	5.99374
1.462	-3.4	66.06																															106.3	0.238	0.162	0.1011	0.02845	3.54333	0.47475	1.70299	3.66633	5.71601
1.461	-3.503	65.56																															106.4	0.2382	0.1632	0.1009	0.02852	3.54667	0.45455	1.62385	3.49428	5.45286
1.46	-3.625	65.03																															106.5	0.238	0.1618	0.1011	0.02844	3.55	0.43533	1.549	3.3305	5.20185
1.459	-3.75	64.5																															106.6	0.2383	0.1633	0.1009	0.02852	3.55333	0.41723	1.47809	3.17676	4.96567
1.458	-3.845	63.97																															106.7	0.238	0.1618	0.1011	0.02845	3.55667	0.40006	1.41134	3.03001	4.73966
1.457	-3.96	63.44																															106.8	0.2383	0.1633	0.1009	0.02853	3.56	0.38374	1.34771	2.8914	4.52565
1.456	-4.084	62.88																															106.9	0.238	0.1617	0.1011	0.02845	3.56333	0.36835	1.28767	2.76025	4.32257
1.455	-4.176	62.36																															107	0.2383	0.1634	0.1009	0.02854	3.56667	0.35361	1.23064	2.63537	4.12867
1.454	-4.291	61.83																															107.1	0.238	0.1617	0.1011	0.02846	3.57	0.33965	1.17644	2.51811	3.94612
1.453	-4.41	61.36																															107.2	0.2382	0.1634	0.1009	0.02854	3.57333	0.3263	1.12522	2.40611	3.77123
1.452	-4.5	60.82																															107.3	0.238	0.1618	0.1012	0.02846	3.57667	0.31353	1.07622	2.30013	3.60534
1.451	-4.607	60.28																															107.4	0.2382	0.1634	0.1008	0.02855	3.58	0.30138	1.02992	2.19954	3.44754
1.45	-4.721	59.76																															107.5	0.2379	0.1617	0.1012	0.02846	3.58333	0.28967	0.98564	2.1033	3.29636
1.449	-4.81	59.23																															107.6	0.2382	0.1635	0.1008	0.02856	3.58667	0.27856	0.94359	2.01222	3.15313
1.448	-4.913	58.74																															107.7	0.2379	0.1617	0.1012	0.02847	3.59	0.26785	0.90379	1.92469	3.01558
1.447	-5.027	58.22																															107.8	0.2382	0.1635	0.1009	0.02856	3.59333	0.25764	0.86558	1.84164	2.88508
1.446	-5.111	57.7																															107.9	0.2379	0.1617	0.1012	0.02847	3.59667	0.24787	0.8296	1.7622	2.76012
1.445	-5.206	57.2																															108	0.2383	0.1634	0.1009	0.02856	3.6	0.23847	0.79507	1.68607	2.64066
1.444	-5.317	56.69																															108.1	0.2379	0.1616	0.1012	0.02847	3.60333	0.22954	0.7623	1.61376	2.52712
1.443	-5.397	56.2																															108.2	0.2383	0.1634	0.1009	0.02857	3.60667	0.22092	0.73118	1.54418	2.41794
1.442	-5.495	55.7																															108.3	0.238	0.1616	0.1012	0.02848	3.61	0.21266	0.70127	1.4781	2.31421
1.441	-5.605	55.21																															108.4	0.2383	0.1632	0.1009	0.02857	3.61333	0.20475	0.67312	1.41481	2.21482
1.44	-5.68	54.66																															108.5	0.238	0.1617	0.1013	0.02848	3.61667	0.19711	0.64613	1.35437	2.11983
1.439	-5.764	54.18																															108.6	0.2383	0.1631	0.1009	0.02857	3.62	0.18982	0.62056	1.29707	2.0297
1.438	-5.869	53.68																															108.7	0.238	0.1618	0.1013	0.02848	3.62333	0.18274	0.59627	1.24217	1.94322
1.437	-5.942	53.16																															108.8	0.2384	0.163	0.1009	0.02859	3.62667	0.176	0.57305	1.19024	1.86144
1.436	-6.031	52.63																															108.9	0.238	0.1617	0.1013	0.02849	3.63	0.16948	0.55116	1.14071	1.78293
1.435	-6.132	52.1																															109	0.2384	0.1631	0.1009	0.02858	3.63333	0.16321	0.53017	1.09357	1.70833
1.434	-6.208	51.61																															109.1	0.238	0.1616	0.1013	0.02849	3.63667	0.15721	0.51022	1.04903	1.6373
1.433	-6.292	51.13																															109.2	0.2383	0.1629	0.1009	0.02859	3.64	0.15141	0.49116	1.00648	1.56919
1.432	-6.394	50.66																															109.3	0.238	0.1617	0.1013	0.0285	3.64333	0.14586	0.47295	0.96633	1.50481
1.431	-6.464	50.18																															109.4	0.2383	0.1632	0.1009	0.0286	3.64667	0.14052	0.45564	0.92798	1.44292
1.43	-6.543	49.67																															109.5	0.238	0.1613	0.1013	0.0285	3.65	0.1354	0.43903	0.89161	1.38409
1.429	-6.638	49.16																															109.6	0.2384	0.1633	0.1009	0.0286	3.65333	0.13053	0.42318	0.85714	1.32807
1.428	-6.711	48.68																															109.7	0.238	0.1613	0.1013	0.02851	3.65667	0.12585	0.408	0.82413	1.27441
1.427	-6.783	48.2																															109.8	0.2383	0.1631	0.1009	0.02861	3.66	0.12142	0.39345	0.793	1.22373
1.426	-6.881	47.71																															109.9	0.238	0.1615	0.1013	0.02851	3.66333	0.11717	0.37961	0.76316	1.17508
1.425	-6.949	47.23																															110	0.2384	0.163	0.1009	0.02861	3.66667	0.11312	0.36628	0.7348	1.12886
1.424	-7.02	46.73																															110.1	0.238	0.1615	0.1013	0.02851	3.67	0.10925	0.3536	0.70779	1.08477
1.423	-7.119	46.22																															110.2	0.2384	0.1631	0.1009	0.02861	3.67333	0.10553	0.34144	0.68188	1.04269
1.422	-7.188	45.72																															110.3	0.238	0.1614	0.1013	0.02852	3.67667	0.102	0.32981	0.65735	1.0029
1.421	-7.256	45.25																															110.4	0.2384	0.163	0.1009	0.02862	3.68	0.09857	0.31875	0.63377	0.96482
1.42	-7.353	44.79																															110.5	0.238	0.1616	0.1013	0.02853	3.68333	0.09531	0.30809	0.61136	0.92881
1.419	-7.432	44.35																															110.6	0.2384	0.1629	0.1009	0.02863	3.68667	0.09218	0.29806	0.59003	0.89444
1.418	-7.49	43.84																															110.7	0.2381	0.1616	0.1013	0.02853	3.69	0.08915	0.2884	0.56962	0.86167
1.417	-7.581	43.37																															110.8	0.2385	0.163	0.1009	0.02863	3.69333	0.08627	0.27923	0.55036	0.83063
1.416	-7.65	42.88																															110.9	0.2382	0.1616	0.1012	0.02853	3.69667	0.08347	0.27052	0.53195	0.8009
1.415	-7.714	42.42																															111	0.2386	0.163	0.1009	0.02865	3.7	0.08079	0.26214	0.5145	0.77279
1.414	-7.804	41.95																															111.1	0.2383	0.1616	0.1012	0.02854	3.70333	0.0782	0.25422	0.49794	0.746
1.413	-7.869	41.46																															111.2	0.2387	0.1631	0.1009	0.02865	3.70667	0.07571	0.24662	0.48216	0.7205
1.412	-7.934	40.96																															111.3	0.2383	0.1614	0.1012	0.02855	3.71	0.07333	0.23941	0.46723	0.69639
1.411	-8.022	40.49																															111.4	0.2387	0.1632	0.1009	0.02865	3.71333	0.07105	0.23251	0.45294	0.67332
1.41	-8.095	40.06																															111.5	0.2383	0.1614	0.1012	0.02855	3.71667	0.06887	0.22592	0.4394	0.65147
1.409	-8.153	39.59																															111.6	0.2387	0.1632	0.1009	0.02866	3.72	0.06678	0.21964	0.42646	0.63054
1.408	-8.242	39.11																															111.7	0.2383	0.1614	0.1012	0.02856	3.72333	0.06477	0.21363	0.41408	0.61066
1.407	-8.31	38.65																															111.8	0.2387	0.1632	0.1009	0.02867	3.72667	0.06286	0.20788	0.40232	0.59179
1.406	-8.368	38.19																															111.9	0.2383	0.1615	0.1012	0.02857	3.73	0.06099	0.20238	0.39098	0.5738
1.405	-8.452	37.73																															112	0.2387	0.1632	0.1009	0.02867	3.73333	0.05921	0.19712	0.38018	0.55688
1.404	-8.523	37.27																															112.1	0.2384	0.1615	0.1012	0.02857	3.73667	0.0575	0.19211	0.36978	0.54073
1.403	-8.581	36.82																															112.2	0.2388	0.1632	0.1009	0.02868	3.74	0.05584	0.18727	0.35978	0.52546
1.402	-8.665	36.36																															112.3	0.2385	0.1615	0.1012	0.02857	3.74333	0.05425	0.18266	0.35023	0.51099
1.401	-8.732	35.9																															112.4	0.2388	0.1632	0.1009	0.02868	3.74667	0.05268	0.1782	0.34099	0.49716
1.4	-8.789	35.44																															112.5	0.2384	0.1616	0.1012	0.02858	3.75	0.05117	0.17389	0.33221	0.48413
1.399	-8.869	35.01																															112.6	0.2388	0.1631	0.101	0.02869	3.75333	0.04969	0.16976	0.32373	0.47162
1.398	-8.935	34.55																															112.7	0.2385	0.1616	0.1011	0.02858	3.75667	0.04824	0.16572	0.31564	0.45975
1.397	-8.984	34.1																															112.8	0.2388	0.163	0.101	0.02869	3.76	0.04682	0.16188	0.3079	0.44842
1.396	-9.07	33.66																															112.9	0.2385	0.1617	0.1011	0.02859	3.76333	0.04546	0.15814	0.30046	0.43753
1.395	-9.136	33.19																															113	0.2388	0.163	0.1009	0.02869	3.76667	0.04418	0.15452	0.29336	0.42719
1.394	-9.19	32.77																															113.1	0.2385	0.1617	0.1011	0.02859	3.77	0.04295	0.15102	0.28649	0.41714
1.393	-9.265	32.34																															113.2	0.2387	0.163	0.101	0.0287	3.77333	0.0418	0.14759	0.27992	0.40751
1.392	-9.334	31.89																															113.3	0.2385	0.1617	0.1011	0.0286	3.77667	0.04071	0.14431	0.27358	0.3982
1.391	-9.385	31.48																															113.4	0.2387	0.1629	0.101	0.02871	3.78	0.03964	0.14109	0.26744	0.3892
1.39	-9.464	31.04																															113.5	0.2385	0.1618	0.1011	0.0286	3.78333	0.03863	0.13801	0.26159	0.38052
1.389	-9.535	30.61																															113.6	0.2387	0.1629	0.101	0.02872	3.78667	0.03763	0.13503	0.25588	0.37207
1.388	-9.59	30.17																															113.7	0.2384	0.1618	0.1011	0.02861	3.79	0.03667	0.13215	0.25042	0.36392
1.387	-9.667	29.74																															113.8	0.2387	0.1629	0.101	0.02872	3.79333	0.03576	0.12938	0.24513	0.356
1.386	-9.742	29.32																															113.9	0.2384	0.1617	0.1011	0.02861	3.79667	0.03487	0.1267	0.24001	0.34832
1.385	-9.789	28.89																															114	0.2387	0.1629	0.101	0.02874	3.8	0.03402	0.12411	0.23509	0.34092
1.384	-9.871	28.45																															114.1	0.2384	0.1618	0.1011	0.02864	3.80333	0.03319	0.12161	0.23028	0.33373
1.383	-9.951	28																															114.2	0.2386	0.1629	0.101	0.02874	3.80667	0.03237	0.11918	0.22566	0.32679
1.382	-10	27.59																															114.3	0.2384	0.1618	0.1011	0.02861	3.81	0.03155	0.11686	0.22116	0.32005
1.381	-10.08	27.18																															114.4	0.2386	0.163	0.101	0.02874	3.81333	0.03073	0.11461	0.21678	0.3135
1.38	-10.15	26.77																															114.5	0.2384	0.1619	0.1011	0.02863	3.81667	0.02991	0.11243	0.21255	0.30718
1.379	-10.21	26.35																															114.6	0.2386	0.1628	0.1011	0.02874	3.82	0.0291	0.1103	0.20842	0.30098
1.378	-10.29	25.92																															114.7	0.2383	0.1621	0.1011	0.02862	3.82333	0.02832	0.10822	0.20443	0.29503
1.377	-10.37	25.49																															114.8	0.2385	0.1628	0.1011	0.02874	3.82667	0.02757	0.10619	0.20056	0.28921
1.376	-10.42	25.11																															114.9	0.2383	0.162	0.1011	0.02863	3.83	0.02685	0.10419	0.1968	0.28357
1.375	-10.51	24.71																															115	0.2385	0.1629	0.1011	0.02874	3.83333	0.02617	0.10224	0.19316	0.2781
1.374	-10.59	24.3																															115.1	0.2384	0.162	0.1011	0.02863	3.83667	0.0255	0.10033	0.18958	0.27275
1.373	-10.65	23.88																															115.2	0.2385	0.1629	0.1011	0.02874	3.84	0.02487	0.09846	0.18615	0.26759
1.372	-10.73	23.48																															115.3	0.2384	0.1622	0.1011	0.02864	3.84333	0.02426	0.09663	0.18278	0.26254
1.371	-10.81	23.09																															115.4	0.2385	0.1628	0.1011	0.02875	3.84667	0.02369	0.09483	0.17953	0.25765
1.37	-10.87	22.69																															115.5	0.2384	0.1623	0.1011	0.02864	3.85	0.02315	0.09308	0.17637	0.2529
1.369	-10.95	22.27																															115.6	0.2385	0.1628	0.1011	0.02875	3.85333	0.02262	0.09137	0.1733	0.24827
1.368	-11.05	21.9																															115.7	0.2383	0.1623	0.101	0.02865	3.85667	0.02209	0.08969	0.17034	0.24383
1.367	-11.1	21.51																															115.8	0.2385	0.1629	0.1011	0.02875	3.86	0.02156	0.08805	0.16745	0.23949
1.366	-11.18	21.11																															115.9	0.2384	0.1624	0.101	0.02865	3.86333	0.02103	0.08644	0.16464	0.23532
1.365	-11.26	20.73																															116	0.2385	0.1628	0.1011	0.02876	3.86667	0.0205	0.08489	0.16192	0.2313
1.364	-11.32	20.34																															116.1	0.2385	0.1624	0.101	0.02865	3.87	0.01998	0.08338	0.15925	0.22742
1.363	-11.42	19.94																															116.2	0.2386	0.1629	0.1011	0.02876	3.87333	0.01946	0.0819	0.15668	0.22372
1.362	-11.49	19.54																															116.3	0.2385	0.1625	0.101	0.02865	3.87667	0.01894	0.08047	0.15417	0.22011
1.361	-11.56	19.16																															116.4	0.2386	0.1629	0.1012	0.02876	3.88	0.01843	0.07906	0.15174	0.21668
1.36	-11.64	18.79																															116.5	0.2385	0.1625	0.101	0.02866	3.88333	0.0179	0.07768	0.14937	0.21335
1.359	-11.74	18.44																															116.6	0.2386	0.1629	0.1012	0.02876	3.88667	0.01735	0.07632	0.14706	0.21012
1.358	-11.81	18.07																															116.7	0.2386	0.1627	0.101	0.02866	3.89	0.01679	0.07498	0.1448	0.20702
1.357	-11.89	17.69																															116.8	0.2386	0.1628	0.1012	0.02876	3.89333	0.01625	0.07367	0.14257	0.20398
1.356	-11.98	17.3																															116.9	0.2386	0.1627	0.101	0.02866	3.89667	0.01573	0.07239	0.14039	0.20104
1.355	-12.05	16.95																															117	0.2386	0.1629	0.1012	0.02877	3.9	0.01525	0.07114	0.13826	0.19817
1.354	-12.13	16.58																															117.1	0.2387	0.1628	0.101	0.02866	3.90333	0.0148	0.06993	0.13617	0.19536
1.353	-12.24	16.22																															117.2	0.2386	0.1628	0.1012	0.02877	3.90667	0.01437	0.06876	0.13413	0.19261
1.352	-12.31	15.86																															117.3	0.2386	0.1628	0.101	0.02867	3.91	0.01397	0.06764	0.13212	0.18991
1.351	-12.4	15.5																															117.4	0.2386	0.1628	0.1012	0.02878	3.91333	0.01359	0.06655	0.13017	0.18727
1.35	-12.51	15.13																															117.5	0.2386	0.1629	0.101	0.02867	3.91667	0.01322	0.06549	0.12827	0.18468
1.349	-12.59	14.76																															117.6	0.2386	0.1628	0.1012	0.02877	3.92	0.01286	0.06447	0.1264	0.18215
1.348	-12.68	14.41																															117.7	0.2386	0.163	0.101	0.02867	3.92333	0.01252	0.06349	0.12459	0.17969
1.347	-12.79	14.06																															117.8	0.2386	0.1628	0.1012	0.02877	3.92667	0.0122	0.06255	0.12282	0.17728
1.346	-12.87	13.7																															117.9	0.2386	0.1631	0.101	0.02867	3.93	0.0119	0.06166	0.12112	0.17494
1.345	-12.97	13.34																															118	0.2385	0.1627	0.1013	0.02877	3.93333	0.0116	0.06081	0.11945	0.17267
1.344	-13.1	13.01																															118.1	0.2385	0.1632	0.101	0.02867	3.93667	0.01128	0.05998	0.11783	0.17047
1.343	-13.21	12.67																															118.2	0.2385	0.1627	0.1013	0.02878	3.94	0.01097	0.05918	0.11626	0.16833
1.342	-13.3	12.32																															118.3	0.2386	0.1632	0.101	0.02867	3.94333	0.01066	0.05841	0.11473	0.16625
1.341	-13.42	11.99																															118.4	0.2385	0.1627	0.1013	0.02877	3.94667	0.01033	0.05766	0.11327	0.16423
1.34	-13.53	11.65																															118.5	0.2386	0.1633	0.101	0.02868	3.95	0.01001	0.05693	0.11181	0.16225
1.339	-13.64	11.31																															118.6	0.2385	0.1627	0.1013	0.02878	3.95333	0.00968	0.05623	0.11041	0.16032
1.338	-13.77	10.97																															118.7	0.2386	0.1633	0.101	0.02869	3.95667	0.00936	0.05553	0.10904	0.15843
1.337	-13.88	10.64																															118.8	0.2385	0.1626	0.1013	0.02878	3.96	0.00905	0.05484	0.10771	0.15655
1.336	-14	10.32																															118.9	0.2386	0.1634	0.101	0.02868	3.96333	0.00876	0.05415	0.10642	0.15472
1.335	-14.13	9.995																															119	0.2385	0.1626	0.1013	0.02878	3.96667	0.00847	0.05347	0.10515	0.1529
1.334	-14.25	9.668																															119.1	0.2386	0.1635	0.101	0.02868	3.97	0.00819	0.0528	0.10391	0.15111
1.333	-14.4	9.338																															119.2	0.2385	0.1626	0.1014	0.02878	3.97333	0.00792	0.05213	0.10269	0.14935
1.332	-14.55	9.022																															119.3	0.2386	0.1635	0.1011	0.02869	3.97667	0.00767	0.05146	0.1015	0.14761
1.331	-14.67	8.702																															119.4	0.2385	0.1626	0.1014	0.02878	3.98	0.00744	0.05081	0.10033	0.14589
1.33	-14.8	8.383																															119.5	0.2385	0.1636	0.1011	0.02869	3.98333	0.00721	0.05017	0.09917	0.14419
1.329	-14.96	8.071																															119.6	0.2384	0.1626	0.1014	0.02879	3.98667	0.007	0.04952	0.09805	0.14251
1.328	-15.1	7.763																															119.7	0.2385	0.1637	0.1011	0.0287	3.99	0.0068	0.04888	0.09695	0.14084
1.327	-15.25	7.456																															119.8	0.2384	0.1626	0.1014	0.02879	3.99333	0.00662	0.04826	0.09586	0.13919
1.326	-15.42	7.148																															119.9	0.2385	0.1637	0.1011	0.02869	3.99667	0.00645	0.04764	0.09477	0.13757
1.325	-15.56	6.835																															120	0.2384	0.1625	0.1014	0.02879	4	0.00628	0.04703	0.09368	0.13597
1.324	-15.71	6.537																															120.1	0.2386	0.1637	0.1011	0.0287	4.00333	0.00612	0.04644	0.09262	0.13441
1.323	-15.89	6.238																															120.2	0.2384	0.1625	0.1014	0.02878	4.00667	0.00595	0.04586	0.09156	0.13287
1.322	-16.06	5.947																															120.3	0.2386	0.1637	0.1011	0.02869	4.01	0.00578	0.04528	0.09052	0.13136
1.321	-16.22	5.659																															120.4	0.2385	0.1625	0.1014	0.02878	4.01333	0.00561	0.04473	0.08951	0.12987
1.32	-16.41	5.376																															120.5	0.2386	0.1637	0.1011	0.02869	4.01667	0.00544	0.04418	0.08851	0.12839
1.319	-16.59	5.091																															120.6	0.2384	0.1624	0.1014	0.02877	4.02	0.00526	0.04364	0.08753	0.12693
1.318	-16.75	4.803																															120.7	0.2386	0.1637	0.1011	0.02869	4.02333	0.00507	0.0431	0.08655	0.12548
1.317	-16.96	4.532																															120.8	0.2384	0.1624	0.1014	0.02878	4.02667	0.00488	0.04257	0.08558	0.12406
1.316	-17.15	4.248																															120.9	0.2386	0.1637	0.1011	0.02869	4.03	0.00467	0.04205	0.0846	0.12265
1.315	-17.33	3.963																															121	0.2384	0.1623	0.1014	0.02877	4.03333	0.00446	0.04153	0.08364	0.12125
1.314	-17.54	3.698																															121.1	0.2386	0.1638	0.1011	0.02869	4.03667	0.00424	0.04101	0.0827	0.11986
1.313	-17.75	3.428																															121.2	0.2384	0.1623	0.1014	0.02877	4.04	0.00402	0.04049	0.08176	0.11849
1.312	-17.93	3.171																															121.3	0.2386	0.1638	0.1011	0.02869	4.04333	0.0038	0.03998	0.08083	0.11714
1.311	-18.16	2.912																															121.4	0.2384	0.1623	0.1014	0.02877	4.04667	0.00361	0.03949	0.07991	0.1158
1.31	-18.37	2.648																															121.5	0.2387	0.1638	0.1011	0.02869	4.05	0.00344	0.03899	0.07899	0.11448
1.309	-18.58	2.391																															121.6	0.2384	0.1622	0.1014	0.02877	4.05333	0.00329	0.0385	0.07808	0.1132
1.308	-18.83	2.133																															121.7	0.2387	0.1638	0.1011	0.0287	4.05667	0.00315	0.03802	0.07718	0.11192
1.307	-19.06	1.889																															121.8	0.2384	0.1622	0.1014	0.02877	4.06	0.00302	0.03755	0.07628	0.11067
1.306	-19.28	1.641																															121.9	0.2387	0.1638	0.1011	0.0287	4.06333	0.0029	0.03709	0.07539	0.10943
1.305	-19.53	1.401																															122	0.2384	0.1622	0.1014	0.02876	4.06667	0.00277	0.03665	0.07452	0.10822
1.304	-19.77	1.169																															122.1	0.2388	0.1637	0.1011	0.02869	4.07	0.00264	0.03623	0.07367	0.10702
1.303	-20	0.9308																															122.2	0.2385	0.1621	0.1014	0.02876	4.07333	0.00251	0.03582	0.07283	0.10582
1.302	-20.27	0.701																															122.3	0.2387	0.1637	0.1011	0.0287	4.07667	0.00238	0.03543	0.07201	0.10466
1.301	-20.52	0.467																															122.4	0.2385	0.1621	0.1014	0.02876	4.08	0.00226	0.03505	0.0712	0.10351
1.3	-20.76	0.2357																															122.5	0.2388	0.1637	0.1011	0.0287	4.08333	0.00213	0.03469	0.07039	0.10237
1.299	-21.03	0.03013																															122.6	0.2385	0.1621	0.1014	0.02876	4.08667	0.00199	0.03435	0.06959	0.10123
1.298	-21.31	-0.1929																															122.7	0.2388	0.1637	0.1011	0.02869	4.09	0.00185	0.03401	0.06878	0.10008
1.297	-21.58	-0.4146																															122.8	0.2385	0.1621	0.1014	0.02875	4.09333	0.00169	0.03368	0.06799	0.09895
1.296	-21.87	-0.6293																															122.9	0.2389	0.1637	0.1011	0.0287	4.09667	0.00153	0.03336	0.06718	0.0978
1.295	-22.16	-0.8375																															123	0.2386	0.162	0.1014	0.02875	4.1	0.00136	0.03304	0.06637	0.09667
1.294	-22.42	-1.055																															123.1	0.2389	0.1637	0.1011	0.0287	4.10333	0.00119	0.03271	0.06557	0.09555
1.293	-22.72	-1.234																															123.2	0.2387	0.1619	0.1014	0.02875	4.10667	0.00103	0.03237	0.06477	0.09445
1.292	-23.03	-1.433																															123.3	0.239	0.1637	0.1011	0.0287	4.11	0.00089	0.03201	0.06398	0.09336
1.291	-23.31	-1.631																															123.4	0.2387	0.1619	0.1014	0.02875	4.11333	0.00076	0.03164	0.0632	0.09229
1.29	-23.62	-1.809																															123.5	0.239	0.1636	0.1012	0.0287	4.11667	0.00062	0.03126	0.06244	0.09126
1.289	-23.94	-2																															123.6	0.2386	0.1619	0.1014	0.02875	4.12	0.00048	0.03086	0.0617	0.09025
1.288	-24.25	-2.182																															123.7	0.2389	0.1636	0.1012	0.0287	4.12333	0.00032	0.03045	0.06099	0.08927
1.287	-24.58	-2.354																															123.8	0.2385	0.1619	0.1014	0.02875	4.12667	0.00018	0.03005	0.0603	0.08832
1.286	-24.92	-2.533																															123.9	0.2389	0.1636	0.1012	0.0287	4.13	4e-05	0.02965	0.05963	0.0874
1.285	-25.22	-2.702																															124	0.2386	0.1618	0.1014	0.02874	4.13333	-0.0001	0.02925	0.05899	0.08651
1.284	-25.56	-2.864																															124.1	0.2389	0.1637	0.1012	0.02871	4.13667	-0.00022	0.02886	0.05837	0.08562
1.283	-25.9	-3.041																															124.2	0.2386	0.1617	0.1014	0.02874	4.14	-0.00033	0.02848	0.05777	0.08474
1.282	-26.23	-3.193																															124.3	0.239	0.1636	0.1012	0.0287	4.14333	-0.00044	0.02811	0.05719	0.08386
1.281	-26.58	-3.347																															124.4	0.2386	0.1618	0.1014	0.02874	4.14667	-0.00054	0.02775	0.05662	0.08298
1.28	-26.94	-3.51																															124.5	0.239	0.1637	0.1012	0.02871	4.15	-0.00063	0.02741	0.05607	0.08211
1.279	-27.31	-3.662																															124.6	0.2386	0.1618	0.1014	0.02874	4.15333	-0.00072	0.02711	0.05553	0.08123
1.278	-27.67	-3.808																															124.7	0.239	0.1637	0.1012	0.0287	4.15667	-0.0008	0.02681	0.055	0.08035
1.277	-28.04	-3.956																															124.8	0.2386	0.1617	0.1014	0.02873	4.16	-0.00089	0.02654	0.05447	0.07948
1.276	-28.39	-4.1																															124.9	0.239	0.1637	0.1012	0.0287	4.16333	-0.00098	0.02629	0.05394	0.0786
1.275	-28.76	-4.236																															125	0.2386	0.1618	0.1013	0.02873	4.16667	-0.00108	0.02605	0.0534	0.07773
1.274	-29.14	-4.386																															125.1	0.239	0.1637	0.1012	0.0287	4.17	-0.00119	0.02583	0.05283	0.07686
1.273	-29.51	-4.525																															125.2	0.2386	0.1617	0.1013	0.02873	4.17333	-0.00132	0.0256	0.05226	0.07599
1.272	-29.89	-4.659																															125.3	0.239	0.1637	0.1012	0.02871	4.17667	-0.00145	0.02538	0.05168	0.07511
1.271	-30.29	-4.808																															125.4	0.2386	0.1617	0.1013	0.02872	4.18	-0.00157	0.02515	0.0511	0.07424
1.27	-30.67	-4.945																															125.5	0.239	0.1636	0.1012	0.0287	4.18333	-0.0017	0.02491	0.05054	0.07339
1.269	-31.07	-5.069																															125.6	0.2386	0.1617	0.1013	0.02872	4.18667	-0.00181	0.02468	0.04996	0.07256
1.268	-31.48	-5.207																															125.7	0.239	0.1636	0.1012	0.02871	4.19	-0.00191	0.02444	0.04938	0.07174
1.267	-31.87	-5.339																															125.8	0.2386	0.1617	0.1013	0.02871	4.19333	-0.002	0.0242	0.04879	0.07095
1.266	-32.28	-5.464																															125.9	0.239	0.1635	0.1012	0.02871	4.19667	-0.00209	0.02394	0.0482	0.07016
1.265	-32.69	-5.607																															126	0.2386	0.1617	0.1013	0.02871	4.2	-0.00216	0.02366	0.0476	0.0694
1.264	-33.09	-5.74																															126.1	0.239	0.1635	0.1012	0.02871	4.20333	-0.00223	0.02338	0.04701	0.06863
1.263	-33.52	-5.874																															126.2	0.2386	0.1618	0.1013	0.02871	4.20667	-0.00229	0.0231	0.04641	0.06787
1.262	-33.96	-6.014																															126.3	0.239	0.1635	0.1013	0.02871	4.21	-0.00234	0.02282	0.04584	0.06712
1.261	-34.38	-6.147																															126.4	0.2386	0.1617	0.1013	0.02871	4.21333	-0.00238	0.02255	0.04528	0.06637
1.26	-34.79	-6.274																															126.5	0.239	0.1635	0.1013	0.02871	4.21667	-0.00242	0.02229	0.04473	0.06564
1.259	-35.22	-6.411																															126.6	0.2387	0.1617	0.1013	0.02871	4.22	-0.00244	0.02204	0.0442	0.06492
1.258	-35.64	-6.542																															126.7	0.2391	0.1634	0.1013	0.02871	4.22333	-0.00247	0.0218	0.0437	0.06423
1.257	-36.05	-6.67																															126.8	0.2388	0.1617	0.1013	0.02871	4.22667	-0.0025	0.02155	0.0432	0.06354
1.256	-36.5	-6.802																															126.9	0.239	0.1635	0.1013	0.02871	4.23	-0.00252	0.02131	0.04273	0.06286
1.255	-36.92	-6.92																															127	0.2387	0.1616	0.1013	0.0287	4.23333	-0.00256	0.02108	0.04229	0.06218
1.254	-37.36	-7.033																															127.1	0.2391	0.1634	0.1013	0.02872	4.23667	-0.0026	0.02085	0.04187	0.06151
1.253	-37.8	-7.14																															127.2	0.2387	0.1617	0.1013	0.0287	4.24	-0.00265	0.02062	0.04147	0.06085
1.252	-38.2	-7.232																															127.3	0.239	0.1634	0.1013	0.02872	4.24333	-0.00272	0.0204	0.04109	0.06018
1.251	-38.61	-7.305																															127.4	0.2388	0.1618	0.1013	0.0287	4.24667	-0.00278	0.02018	0.04072	0.05952
1.25	-39.06	-7.368																															127.5	0.2391	0.1634	0.1013	0.02872	4.25	-0.00285	0.01997	0.04038	0.05888
1.249	-39.5	-7.394																															127.6	0.2388	0.1618	0.1012	0.0287	4.25333	-0.00293	0.01975	0.04005	0.05824
1.248	-39.95	-7.393																															127.7	0.2391	0.1634	0.1013	0.02872	4.25667	-0.003	0.01952	0.03973	0.05764
1.247	-40.41	-7.37																															127.8	0.2389	0.1618	0.1012	0.0287	4.26	-0.00308	0.01931	0.03942	0.05704
1.246	-40.81	-7.298																															127.9	0.2391	0.1634	0.1013	0.02872	4.26333	-0.00314	0.0191	0.0391	0.05647
1.245	-41.21	-7.184																															128	0.2389	0.1618	0.1012	0.02869	4.26667	-0.00319	0.01894	0.03879	0.05592
1.244	-41.63	-7.044																															128.1	0.2391	0.1634	0.1014	0.02872	4.27	-0.00321	0.01882	0.03847	0.05538
1.243	-42.03	-6.849																															128.2	0.2389	0.1619	0.1012	0.02869	4.27333	-0.0032	0.01875	0.03816	0.05486
1.242	-42.42	-6.637																															128.3	0.2392	0.1634	0.1014	0.02872	4.27667	-0.00314	0.01872	0.03786	0.05437
1.241	-42.85	-6.404																															128.4	0.239	0.162	0.1012	0.02869	4.28	-0.00302	0.01875	0.03757	0.05391
1.24	-43.24	-6.138																															128.5	0.2392	0.1635	0.1014	0.02873	4.28333	-0.00284	0.01884	0.0373	0.05349
1.239	-43.61	-5.846																															128.6	0.2391	0.1621	0.1012	0.02869	4.28667	-0.00259	0.01897	0.03707	0.05312
1.238	-43.97	-5.556																															128.7	0.2393	0.1634	0.1014	0.02873	4.29	-0.00225	0.01915	0.03688	0.05281
1.237	-44.33	-5.254																															128.8	0.2392	0.1621	0.1012	0.02869	4.29333	-0.00182	0.01938	0.03677	0.05255
1.236	-44.69	-4.952																															128.9	0.2393	0.1634	0.1014	0.02873	4.29667	-0.00128	0.01968	0.03671	0.05235
1.235	-45.02	-4.655																															129	0.2391	0.1622	0.1012	0.02869	4.3	-0.00062	0.02004	0.03674	0.05224
1.234	-45.32	-4.359																															129.1	0.2393	0.1634	0.1014	0.02874	4.30333	0.00012	0.02046	0.03686	0.05218
1.233	-45.59	-4.081																															129.2	0.2391	0.1623	0.1012	0.02869	4.30667	0.00097	0.02094	0.03707	0.0522
1.232	-45.89	-3.826																															129.3	0.2393	0.1634	0.1014	0.02874	4.31	0.00192	0.02149	0.03739	0.05231
1.231	-46.13	-3.585																															129.4	0.2391	0.1623	0.1012	0.02869	4.31333	0.00294	0.0221	0.0378	0.0525
1.23	-46.35	-3.362																															129.5	0.2393	0.1634	0.1014	0.02875	4.31667	0.00407	0.0228	0.03832	0.05279
1.229	-46.55	-3.156																															129.6	0.2392	0.1624	0.1012	0.02869	4.32	0.00528	0.02358	0.03894	0.05318
1.228	-46.69	-2.952																															129.7	0.2393	0.1634	0.1014	0.02875	4.32333	0.00661	0.02447	0.03966	0.05368
1.227	-46.8	-2.762																															129.8	0.2391	0.1624	0.1012	0.02869	4.32667	0.00805	0.02545	0.04047	0.05428
1.226	-46.89	-2.614																															129.9	0.2392	0.1634	0.1014	0.02875	4.33	0.00959	0.02654	0.04138	0.05499
1.225	-46.94	-2.463																															130	0.2391	0.1625	0.1012	0.02869	4.33333	0.01123	0.02773	0.04237	0.05579
1.224	-46.94	-2.324																															130.1	0.2392	0.1634	0.1015	0.02877	4.33667	0.01297	0.02906	0.04347	0.05669
1.223	-46.91	-2.201																															130.2	0.2391	0.1625	0.1012	0.0287	4.34	0.01478	0.0305	0.04465	0.05766
1.222	-46.85	-2.085																															130.3	0.2392	0.1634	0.1015	0.02876	4.34333	0.01668	0.03206	0.04592	0.05873
1.221	-46.75	-1.981																															130.4	0.2391	0.1626	0.1012	0.0287	4.34667	0.01862	0.03372	0.04727	0.05988
1.22	-46.6	-1.9																															130.5	0.2392	0.1633	0.1015	0.02877	4.35	0.02063	0.03545	0.04869	0.06113
1.219	-46.39	-1.82																															130.6	0.2392	0.1626	0.1012	0.0287	4.35333	0.02267	0.03725	0.05019	0.06246
1.218	-46.14	-1.737																															130.7	0.2392	0.1633	0.1015	0.02877	4.35667	0.02475	0.03907	0.05173	0.06385
1.217	-45.88	-1.67																															130.8	0.2392	0.1628	0.1012	0.0287	4.36	0.02684	0.04091	0.05332	0.0653
1.216	-45.57	-1.596																															130.9	0.2392	0.1634	0.1015	0.02878	4.36333	0.0289	0.04273	0.05494	0.0668
1.215	-45.22	-1.539																															131	0.2392	0.1628	0.1012	0.02871	4.36667	0.03094	0.04454	0.05658	0.06832
1.214	-44.85	-1.491																															131.1	0.2392	0.1634	0.1015	0.02878	4.37	0.03293	0.04633	0.05822	0.06985
1.213	-44.45	-1.445																															131.2	0.2392	0.1629	0.1013	0.02871	4.37333	0.03483	0.04807	0.05985	0.07138
1.212	-44.01	-1.403																															131.3	0.2392	0.1633	0.1015	0.02879	4.37667	0.03666	0.04977	0.06145	0.0729
1.211	-43.57	-1.359																															131.4	0.2392	0.163	0.1013	0.02872	4.38	0.03836	0.0514	0.06298	0.07437
[truncated: 34,674 more rows]

## Sheet: Figure 5
Fig.5a																				Fig.5b																												Fig. 5c
[truncated: 273 more rows]
[truncated: 19 more columns]

## Sheet: Figure 6
Fig.6a				Fig. 6b
[truncated: 1,002 more rows]

## Sheet: Supplementary Fig. 8
Fig. S8a															Fig. S8b															Fig. S8c
[truncated: 702 more rows]

[truncated: 6 more sheets: Supplementary Fig. 9, Supplementary Fig. 11, Supplementary Fig. 20, Supplementary Fig. 25, Supplementary Fig. 26, Supplementary Fig. 27]
